# Supplementary material for: A spatially-explicit harmonized global dataset of critical infrastructure
Source: Sci Data. 2022 Apr 1;9:150. doi: 10.1038/s41597-022-01218-4 (PMC8975875; doi:10.1038/s41597-022-01218-4)
Supplement: Supplementary file 1 — Supplementary Table 1 [file 41597_2022_1218_MOESM1_ESM.xlsx]

## Sheet: Infrastructure categorization
Supplementary File 1: Categorization and OSM extraction details
System	Subsystem	Infrastructure type
Energy	Power	cable
		line
		minor line
		plant
		substation
		power tower
		power pole
Water	Water supply	water tower
		water well
		reservoir covered
		water works
		reservoir
Waste	Solid waste	landfill
		waste transfer station
	Water waste	water waste treatment plant
Transportation	Railways	railway
	Roads	primary
		secondary
		tertiary
	Airports	airport
Telecommunication	Telecom	communication tower
		mast
Health	Healthcare	clinic
		doctors
		hospital
		dentist
		pharmacy
		physiotherapist
		alternative
		laboratory
		optometrist
		rehabilitation
		blood donation
		birthing center
Education	Education	college
		kindergarten
		library
		school
		university

## Sheet: Key-value & reclassification
Supplementary File 1: Categorization and OSM extraction details
System	Sub-system	Key	Value	Reclassification	Datatype
Energy	Power	power	cable	cable	polylines
		power	minor_cable*	cable	polylines
		power	line	line	polylines
		power	minor_line	minor line	polylines
		power	plant	plant	polygon
		power	substation	substation	polygon
		power	tower	power tower	point
		power	pole	power pole	point
Water	Water supply	man_made	water_tower	water tower	polygon
		man_made	water_well	water well	polygon
		man_made	reservoir_covered	reservoir covered	polygon
		man_made	water_works	water works	polygon
		landuse	reservoir	reservoir	polygon
Waste	Solid waste	landuse	landfill	landfill	polygon
		amenity	waste_transfer_station	waste collection station	polygon
	Water waste	man_made	wastewater_plant	water treatment plant	polygon
Transportation	Railway	railway	rail	railway	polylines
		railway	subway	railway	polylines
		railway	tram	railway	polylines
		railway	construction	railway	polylines
		railway	funicular	railway	polylines
		railway	light_rail	railway	polylines
		railway	narrow_gauge	railway	polylines
	Public roads	highway	motorway	primary	polylines
		highway	motorway_link	primary	polylines
		highway	trunk	primary	polylines
		highway	trunk_link	primary	polylines
		highway	primary	primary	polylines
		highway	primary_link	primary	polylines
		highway	secondary	secondary	polylines
		highway	secondary_link	secondary	polylines
		highway	tertiary	tertiary	polylines
		highway	tertiary_link	tertiary	polylines
		highway	residential	tertiary	polylines
		highway	road	secondary	polylines
		highway	unclassified	tertiary	polylines
		highway	living_street	tertiary	polylines
		highway	service	tertiary	polylines
	Airports	aeroway	aerodome	airports	polygon
Telecommunication	Telecom	man_made	communications_tower	communication tower	point
		man_made	mast	mast	point
		man_made + tower:type	communication	communication tower	point
Health**	Healthcare	amenity	clinic	clinic	point
		amenity	clinic	clinic	polygon
		amenity	doctors	doctors	point
		amenity	doctors	doctors	polygon
		amenity	hospital	hospital	point
		amenity	hospital	hospital	polygon
		amenity	dentist	dentist	point
		amenity	dentist	dentist	polygon
		amenity	pharmacy	pharmacy	point
		amenity	pharmacy	pharmacy	polygon
		healthcare	doctor	doctors	point
		healthcare	doctor	doctors	polygon
		healthcare	pharmacy	pharmacy	point
		healthcare	pharmacy	pharmacy	polygon
		healthcare	hospital	hospital	point
		healthcare	hospital	hospital	polygon
		healthcare	clinic	clinic	point
		healthcare	clinic	clinic	polygon
		healthcare	dentist	dentist	point
		healthcare	dentist	dentist	polygon
		healthcare	physiotherapist	physiotherapist	point
		healthcare	physiotherapist	physiotherapist	polygon
		healthcare	alternative	alternative	point
		healthcare	alternative	alternative	polygon
		healthcare	laboratory	laboratory	point
		healthcare	laboratory	laboratory	polygon
		healthcare	optometrist	optometrist	point
		healthcare	optometrist	optometrist	polygon
		healthcare	rehabilitation	rehabilitation	point
		healthcare	rehabilitation	rehabilitation	polygon
		healthcare	blood_donation	blood donation	point
		healthcare	blood_donation	blood donation	polygon
		healthcare	birthing_center	birthing center	point
		healthcare	birthing_center	birthing center	polygon
Education	Education	amenity	college	college	polygon
		amenity	kindergarten	kindergarten	polygon
		amenity	library	library	polygon
		amenity	school	school	polygon
		amenity	university	university	polygon
For a complete overview of active tags, see https://wiki.openstreetmap.org/wiki/Map_features
*The value minor_cable is not amongst the active tags prestented by OSM. However, we found unique cable assets that were tagged as 'minor'. Therefore, we decided to still include these tagged assets as 'cable'.
**The list of OSM tags is based on the list that the healthsites.io project defined on their OSM-WIKI page as of March 2020
