# Supplementary material for: A spatially-explicit harmonized global dataset of critical infrastructure
Source: Sci Data. 2022 Apr 1;9:150. doi: 10.1038/s41597-022-01218-4 (PMC8975875; doi:10.1038/s41597-022-01218-4)
Supplement: Supplementary file 2 — Supplementary Table 2 [file 41597_2022_1218_MOESM2_ESM.xlsx]

## Sheet: Energy
Supplementary File 2: Statistics of unique elements
ISO_3digit	Country	continent	Income class	line_km	line_count	minor_line_km	minor_line_count	cable_km	cable_count	plant_km2	plant_count	substation_km2	substation_count	power_tower_count	power_pole_count
ICA	Canary Islands	Africa	high income	2791.86	1735	116.222	118	4.68144	5	0.58738	11	0.0194243	477	14080	1396
ESP	Spain	Europe	high income	59664.8	12299	13064.4	8286	551.45	694	62.7479	315	1.19112	1164	179304	103468
ABW	Aruba	Central-America	high income									0.000330191	1
AFG	Afghanistan	Asia	low income	2209.63	92	48.4484	31	6.56767	3	0.629291	17	0.151055	1	7233	1436
AGO	Angola	Africa	upper middle income	5493.86	221	368.865	348	0.611353	2	0.44294	18	0.172959	6	13045	3387
AIA	Anguilla	Central-America	upper middle income
ALB	Albania	Europe	upper middle income	2634.98	442	26.0198	43	0.829606	2	0.0281938	17	0.00654488	6	6582	1897
AND	Andorra	Europe	high income	59.6301	18	2.47152	2							358	2
ARE	United Arab Emirates	Asia	high income	7934.94	734	1527.65	671	59.1397	151	18.5134	16	0.0825362	66	24763	7866
ARG	Argentina	South-America	upper middle income	45059.3	2353	2446.21	691	741.975	270	332.322	142	1.24308	52	161863	10224
ARM	Armenia	Asia	lower middle income	4443.36	741	14.9926	8			4.72485	12	0.63712	93	19984	437
ASM	American Samoa	Oceania	upper middle income							0.0237979	1
ATG	Antigua & Barbuda	Central-America	high income	1.83745	1									3
AUS	Australia	Oceania	high income	71222.7	12907	11780.2	3826	484.582	390	84.2207	133	0.629975	135	125009	178651
AUT	Austria	Europe	high income	11736.5	3473	16293.6	20680	694.247	1202	2.4398	352	0.649297	5345	44266	212583
AZE	Azerbaijan	Asia	upper middle income	4961.47	473	83.0878	42			2.03513	8	0.0116174	13	17050	528
BDI	Burundi	Africa	low income	269.757	6					0.00181089	3			754
BEL	Belgium	Europe	high income	6076.7	3558	905.949	2182	641.947	267	3.14244	30	0.639422	1326	21032	16697
BEN	Benin	Africa	low income	870.001	34	11.8032	11					0.00113313	2	2082	479
BES	Bonaire, Sint-Eustasius, Saba	Central-America	upper middle income			3.46572	2			0.0358898	2				7
BFA	Burkina Faso	Africa	low income	1360.23	21	179.879	133			0.561499	3	0.0361212	1	2791	1848
BGD	Bangladesh	Asia	low income	5842.25	553	43.8096	35	25.3326	12	0.722494	16	0.055731	7	18820	523
BGR	Bulgaria	Europe	upper middle income	11727.5	1456	4739.61	2224	2.98193	8	7.78242	38	0.0854937	722	40775	29210
BHR	Bahrain	Asia	high income	0.310898	2	12.1021	3			0.000853217	5	0.00652839	4
BHS	The Bahamas	Central-America	high income	74.6738	31	22.2586	28	0.42603	1	1.81927	6	0.00299064	1	2	831
BIH	Bosnia & Herzegovina	Europe	upper middle income	4590.18	465	331.161	179			2.85439	36	0.043675	15	10313	4416
BLR	Belarus	Europe	upper middle income	33433.8	3753	9626.73	8189	21.2126	161	10.7063	296	1.72852	4492	134766	201184
BLZ	Belize	Central-America	upper middle income	470.57	54	23.2796	66	0.207387	1	0.0159271	1	0.00431851	3	513	1170
BMU	Bermuda	North-America	high income									4.89203e-05	1
BOL	Bolivia	South-America	lower middle income	5082.89	183	124.315	2730			1.90247	18	0.0522581	2	11925	1968
BRA	Brazil	South-America	upper middle income	255607	12705	2144.82	1162	432.602	171	62.5031	195	2.22399	129	733974	56156
BRB	Barbados	Central-America	high income			0.264195	1								4
BRN	Brunei	Asia	high income	181.936	35					0.000358722	1	0.00323274	38	688
BTN	Bhutan	Asia	lower middle income	598.572	42	20.8987	4			0.00172387	2			1489	122
BWA	Botswana	Africa	upper middle income	3461.32	117	183.812	19	0.400607	1	0.0192682	5			7942	1166
CAF	Central African Republic	Africa	low income	89.1037	3	0.568044	3			0.00221962	3			248	15
CAN	Canada	North-America	high income	129424	12877	3319.49	3479	64.7997	160	43.2563	238	4.84955	236	310602	45545
CCK	Cocos Is.	Asia	lower middle income
CHE	Switzerland	Europe	high income	9651.11	4744	2758.53	4284	271.872	476	1.03835	157	0.311423	634	35693	59620
CHL	Chile	South-America	high income	21021.9	2483	2934.64	1217	28.9975	127	36.3132	112	0.285017	22	57681	38658
CHN	China	Asia	upper middle income	493621	55348	6152.89	2117	389.971	316	244.253	461	1.31551	112	1517978	65929
CIV	Cote d'Ivoire	Africa	lower middle income	10050	362	121.206	18	16.152	4	0.108693	8	0.000141139	4	9610	305
CMR	Cameroon	Africa	lower middle income	1763.29	56	58.6603	5	0.130546	1	0.0508663	5	0.000241941	1	3664	42481
COD	Congo, DRC	Africa	low income	7276.2	220	7.52041	2			0.337167	17	0.0139021	6	17183	791
COG	Congo	Africa	lower middle income	1539.13	52	42.7129	2			0.00598077	3			3312	112
COK	Cook Is.	Oceania	lower middle income							0.0110304	2
COL	Colombia	South-America	upper middle income	13112.9	871	113.881	130	6.54974	9	0.0724829	14	0.213804	26	27281	1228
COM	Comores	Africa	low income							0.000256146	1
CPV	Cape Verde	Africa	lower middle income	40.1234	6	0.517686	2			0.109312	5	9.306e-05	1	124	3
CRI	Costa Rica	Central-America	upper middle income	2361.51	217	1.69913	16			1.23551	31	0.0220597	2	6255	23
CUB	Cuba	Central-America	upper middle income	6113.29	1189	20.0894	13			0.195427	1	0.00132887	3	22170	1090
CUW	Curacao	Central-America	high income
CXR	Christmas I.	Asia	lower middle income
CYM	Cayman Is.	Central-America	high income
CYP	Cyprus	Asia	high income	593.057	136			5.31362	9	0.607505	2	0.0130885	8	1791	165
CZE	Czech Republic	Europe	high income	15572.5	5908	26407.2	27148	186.076	492	14.6707	224	1.32711	4952	69872	311388
DEU	Germany	Europe	high income	62614.2	28965	74907.1	60822	3269.81	4526	71.7085	1354	7.12626	34921	210330	709516
DJI	Djibouti	Africa	lower middle income	214.497	27	0.778544	1	0.674646	6	0.0667021	3	0.0110425	1	512	174
DMA	Dominica	Central-America	upper middle income
DNK	Denmark	Europe	high income	7768.63	3637	45.4847	28	2335.91	554	4.70689	44	0.0432001	343	36460	803
DOM	Dominican Republic	Central-America	upper middle income	2149.33	248					2.03022	18	0.0346817	5	8120	57
DZA	Algeria	Africa	upper middle income	32075.4	1876	8118.6	7164	3.68956	13	4.42261	21	0.0402491	44	85873	79759
ECU	Ecuador	South-America	upper middle income	5030.37	307	26.8568	13	0.804059	4	1.58306	31	0.0177628	8	10466	2088
EGY	Egypt	Africa	lower middle income	24790.7	1871	905.767	438	17.1092	31	46.3211	29	0.00918157	9	79599	8026
ERI	Eritrea	Africa	low income	111.047	8					0.110468	1			368
ESH	Western Sahara	Africa	low income	1762.15	103	196.297	81	3.4383	2	0.149325	2	2.24792e-05	1	5156	1782
EST	Estonia	Europe	high income	6925.27	909	1151.79	1406	73.2105	104	1.36041	13	0.11908	235	17919	27532
ETH	Ethiopia	Africa	low income	14026.2	383	87.958	15			0.0477974	7	0.0423181	4	34948	1313
FIN	Finland	Europe	high income	22737.4	2920	20356.4	12003	220.854	213	4.00833	115	0.112969	621	71086	63979
FJI	Fiji	Oceania	upper middle income	146.246	11	3.82086	2							323	59
FLK	Falkland Islands	South-America	high income	0.12975	2	0.126471	3
FRA	France	Europe	high income	87360.1	34827	59328.9	58179	5305.64	6709	94.0243	920	2.99005	25975	255694	565847
FRO	Faroe Is.	Europe	high income	100.225	25	8.97679	6	1.15888	3	0.0589893	4	0.000942901	8	368	68
FSM	Micronesia	Oceania	lower middle income	9.90647	5										90
GAB	Gabon	Africa	upper middle income	420.527	28	4.46439	1			0.00533245	4			925	5
GBR	United Kingdom	Europe	high income	28793.3	9763	41284.4	29985	3709.11	2904	58.0946	512	2.65171	4032	84007	449990
GEO	Georgia	Asia	lower middle income	4634.58	879	48.2293	44	2.5924	3	0.192627	43	0.055211	16	15538	803
GGY	Guernsey	Europe	high income					1.79998	1	0.0301528	1	4.43571e-05	1		6
GHA	Ghana	Africa	lower middle income	4400.1	315	4.51378	6			1.02059	8	0.0136396	5	10828	277
GIB	Gibraltar	Europe	high income	0.0285039	1							0.00038987	1
GIN	Guinea	Africa	low income	535.17	32					0.0490599	9	0.0118491	2	1389	18
GLP	Guadeloupe	Central-America	upper middle income	222.802	77	10.2727	6	16.0976	2	0.301807	6	0.000134082	8	592	106
GMB	The Gambia	Africa	low income	3.88499	2					0.0501503	1			25
GNB	Guinea-Bissau	Africa	low income
GNQ	Equatorial Guinea	Africa	high income	985.713	40	41.0206	5			0.0780197	2			2395	135
GRC	Greece	Europe	high income	11503.4	1031	177.783	239	37.136	33	5.1665	99	0.120295	37	32298	1132
GRD	Grenada	Central-America	upper middle income			0.433328	2							1
GRL	Greenland	North-America	high income	165.112	19	15.8291	68	3.33443	8	0.00145208	3			456	184
GTM	Guatemala	Central-America	lower middle income	1662.31	114	2.54613	26			3.25827	9	0.0200365	3	4681	117
GUF	French Guiana	South-America	lower middle income	419.75	19	0.33479	2			0.300872	9	0.00110752	57	995	1
GUY	Guyana	South-America	lower middle income	3.32918	1					0.0168103	1			8	22
HND	Honduras	Central-America	lower middle income	1758.84	109	0.914665	4			11.959	14	0.00526518	1	4469	23
HRV	Croatia	Europe	high income	9082.61	1021	395.558	206	66.254	59	0.733707	24	0.151595	438	21317	2581
HTI	Haiti	Central-America	low income	154.445	260	29.317	43	0.175975	1	0.000762326	1	0.00684234	7	482	1772
HUN	Hungary	Europe	upper middle income	11071	3084	23638.8	16926	42.1525	263	8.0346	80	0.558258	286	36511	243937
IDN	Indonesia	Asia	lower middle income	21147.2	1968	202.108	243	31.0399	7	18.4997	111	0.105947	1458	58409	2693
IND	India	Asia	lower middle income	401570	21425	737.299	235	24.4161	47	524.019	423	1.61524	85	1318425	6888
IRL	Ireland	Europe	high income	6770.64	865	15514.3	15635	456.117	279	34.7237	34	0.127499	65	22356	162320
IRN	Iran	Asia	upper middle income	65312.1	4156	4640.02	2787	7.08871	2	58.3066	97	1.06005	37	189528	65496
IRQ	Iraq	Asia	upper middle income	13512.5	1211	397.98	143	1.49688	1	3.74384	21	0.0846503	8	36595	8059
ISL	Iceland	Europe	high income	3400.79	246	3916.88	1181	2.68793	6	0.540466	15	0.026228	49	16189	39792
ISR	Israel	Asia	high income	2943.21	470	53.21	20	4.29076	9	11.8434	13	0.0537751	8	10470	497
ITA	Italy	Europe	high income	68491.6	15896	14619.6	13272	627.333	831	29.6121	746	2.08932	24623	260077	118959
JAM	Jamaica	Central-America	upper middle income	590.931	35	5.73353	4			0.147158	2			1770	244
JEY	Jersey	Europe	high income					3.88753	3	0.023759	1	0.00111905	5
JOR	Jordan	Asia	upper middle income	1885.93	137	122.915	14		1	4.24634	2	0.0170976	1	5032	128
JPN	Japan	Asia	high income	63893.2	18104	85.8739	388	198.701	234	51.5964	863	2.39549	338	206404	12250
KAZ	Kazakhstan	Asia	upper middle income	44072.8	2954	1155.42	544	11.959	10	21.3918	79	0.814046	261	156603	29768
KEN	Kenya	Africa	low income	4994.89	157	10.34	6	6.27721	2	0.548882	16	0.0369508	4	13558	59
KGZ	Kyrgyzstan	Asia	low income	4440.04	344	287.984	117			0.940279	14	0.0250993	20	11260	3854
KHM	Cambodia	Asia	low income	1067.46	72					1.04287	3			3007
KIR	Kiribati	Oceania	lower middle income							0.00631272	1
KNA	St. Kitts & Nevis	Central-America	high income							0.0211064	2
KOR	South Korea	Asia	high income	10466.8	1541	43.5795	85	14.1144	10	23.1012	65	0.293371	116	28750	637
KWT	Kuwait	Asia	high income	3746.91	313	84.5235	17	7.22353	17	0.00117792	2	0.0130792	16	14601	187
LAO	Laos	Asia	lower middle income	4349.66	312	22.1124	10			0.0849128	10	0.00722606	1	10306	544
LBN	Lebanon	Asia	upper middle income	640.262	107	15.8026	5			1.10919	9			1330	121
LBR	Liberia	Africa	low income	18.3825	5					0.0980261	4			42	2
LBY	Libya	Africa	upper middle income	25091.1	1816	767.964	789	99.3684	67	5.67138	21	0.0389672	9	75149	6798
LCA	St. Lucia	Central-America	upper middle income									0.00110122	1
LIE	Liechtenstein	Europe	high income	55.2518	16	2.24921	7					0.000337815	2	210	70
LKA	Sri Lanka	Asia	lower middle income	2853.31	208	477.087	162			0.0526713	9	0.000353074	1	8707	6254
LSO	Lesotho	Africa	lower middle income	546.458	45	469.883	221							2859	3211
LTU	Lithuania	Europe	high income	9913.68	1787	1049.24	997	18.3854	16	0.184239	3	1.27861	2480	40842	21454
LUX	Luxembourg	Europe	high income	702.87	503	823.371	649	28.7767	31	0.0460459	10	0.0268409	86	1809	6455
LVA	Latvia	Europe	high income	5050.31	958	12401.1	9127	108.073	295	0.948725	30	0.391265	2326	16882	18064
MAF	Saint Martin	Central-America	high income	6.69191	1					0.0313449	1			19
MAR	Morocco	Africa	lower middle income	21313.5	1413	8410.12	3002	7.266	15	104.333	24	0.00966465	9	74619	89396
MCO	Monaco	Europe	high income									1.86983e-05	1
MDA	Moldova	Europe	lower middle income	7404.83	1925	4618.97	3552	0.429878	2	2.69816	33	0.0505594	202	10143	92276
MDG	Madagascar	Africa	low income	238.408	23	5.49358	23			0.061249	8			653	510
MDV	Maldives	Asia	upper middle income							0.0225532	6	2.49957e-05	1
MEX	Mexico	North-America	upper middle income	54261.3	3223	1600.57	1034	0.457096	6	34.4189	51	0.618161	44	136424	1421
MHL	Marshall Is.	Oceania	upper middle income									9.49504e-05	1
MKD	Macedonia	Europe	upper middle income	1327.88	83	6.92378	7			0.0131	5	0.000702586	9	3176	37
MLI	Mali	Africa	low income	1484.57	46	13.9835	17	0.131929	1	0.056607	6			4055	468
MLT	Malta	Europe	high income	15.0446	9	1.08058	2	62.4598	14	0.176914	1	0.00806953	72	72	23
MMR	Myanmar	Asia	low income	5818.29	313	0.56104	1			0.411193	19	0.00146156	1	16890	859
MNE	Montenegro	Europe	upper middle income	1345.28	212	22.3381	22	7.568	2	0.00341852	1	0.000217225	3	2816	308
MNG	Mongolia	Asia	lower middle income	11361.8	893	955.391	382	0.281027	2	1.46118	10	0.0848385	9	27515	20812
MOZ	Mozambique	Africa	low income	7935.6	251	103.57	5	1.68074	5	0.0861017	4			18685	2524
MRT	Mauritania	Africa	lower middle income	524.064	12	309.792	69			1.04922	5	0.0206957	3	1638	2337
MSR	Montserrat	Central-America	upper middle income
MTQ	Martinique	Central-America	upper middle income	162.042	73			27.2887	24	0.532836	11	9.80516e-05	2	511
MUS	Mauritius	Africa	upper middle income	152.734	13	0.664501	2			0.0439248	2			593	29
MWI	Malawi	Africa	low income	2049.15	76	0.233722	1			0.00712394	6	0.0135005	2	8969	126
MYS	Malaysia	Asia	upper middle income	13359.3	2162	0.799972	18	5.8292	2	6.59535	35	0.0783383	224	37879	7
MYT	Mayotte	Africa	upper middle income	20.5001	15					0.0247896	1			35	182
NAM	Namibia	Africa	upper middle income	11447	357	16519.7	3007			0.736243	7	0.00794332	6	38250	123292
NCL	New Caledonia	Oceania	high income	822.069	80	32.9485	30			6.70666e-05	1	6.50431e-05	1	1804	493
NER	Niger	Africa	low income	961.975	67	157.344	30	2.42152	2	0.0646904	1			2011	3404
NFK	Norfolk I.	Oceania	high income
NGA	Nigeria	Africa	lower middle income	12444.4	653	15.7301	10			2.80795	14	0.0400409	6	32028	37
NIC	Nicaragua	Central-America	lower middle income	1972.07	158	2.19816	5			0.843567	13	0.0333918	4	5665	47
NIU	Niue	Oceania	upper middle income
NLD	Netherlands	Europe	high income	4153.21	3684	43.4304	104	1079.29	604	20.6083	149	0.204916	3118	13215	915
NOR	Norway	Europe	high income	34451.7	12930	10899.7	6425	1157.76	1485	0.241578	306	2.81716	1336	137962	91949
NPL	Nepal	Asia	low income	2607.53	348	20.6147	17	0.0928322	1	0.00819811	12	0.00215207	1	7176	626
NRU	Nauru	Oceania	upper middle income			1.18163	4			0.00161288	1				24
NZL	New Zealand	Oceania	high income	12710.2	1976	15596.6	7889	273.655	242	1.82002	31	0.0313697	107	33646	192478
OMN	Oman	Asia	high income	7632.27	674	609.492	253	26.0487	64	0.219963	6	0.00315381	21	15986	10176
PAK	Pakistan	Asia	lower middle income	31110.3	2968	298.355	225	81.7872	16	66.4932	73	0.112255	10	101170	4568
PAN	Panama	Central-America	upper middle income	1934.82	121	12.3199	3			0.113749	8			5298	46
PCN	Pitcairn Is.	Oceania	high income
PER	Peru	South-America	upper middle income	14148.3	615	102.338	23	2.27516	2	2.84808	32	0.15003	13	30629	2601
PHL	Philippines	Asia	lower middle income	11309	2360	522.478	806	37.7918	101	10.3574	62	0.967348	72	30929	18841
PLW	Palau	Oceania	upper middle income			0.0873662	1			0.00121753	2				1
PNG	Papua New Guinea	Oceania	lower middle income	846.509	40					0.21971	11			1923
POL	Poland	Europe	high income	41476.7	10802	16419.8	19161	1163.63	2755	25.5744	176	1.20694	5599	144939	154561
PRI	Puerto Rico	Central-America	high income	2500.95	1116	90.6499	116	0.0207343	2	3.05745	22	0.00100577	3	8932	5306
PRK	North Korea	Asia	low income	4552.52	717	73.7282	54	0.749644	1	2.68904	21			16901	1514
PRT	Portugal	Europe	high income	15618.8	3600	2110.88	1555	41.9706	35	22.9972	229	0.0785248	227	41215	10635
PRY	Paraguay	South-America	lower middle income	4198.1	310	164.088	73	1.11211	2	0.276184	6	0.0273121	5	10562	1714
PSE	Gaza Strip	Asia	lower middle income	68.6819	17	5.91166	6			0.0751486	1	0.00174152	15	221	37
PYF	French Polynesia	Oceania	high income	38.4511	7					0.0373299	28			126	4979
QAT	Qatar	Asia	high income	1180.81	121	94.4256	38	3.43097	5			0.148265	1	3418	18
REU	Reunion	Africa	upper middle income	355.173	40	1.89161	5	6.50739	3	1.10065	17	0.00203343	9	1105	16
ROU	Romania	Europe	upper middle income	22788.8	2542	1560.24	981	3.1548	9	7.09926	62	0.0772373	118	95022	22716
RUS	Russia	Europe	high income	454117	75229	33208.5	23118	1329.96	1173	205.843	2743	25.2123	28773	1236540	779730
RWA	Rwanda	Africa	low income	613.905	67	37.3173	10			0.00721568	18	0.0105093	1	1760	143
SAU	Saudi Arabia	Asia	high income	39211.8	2205	2181.89	491	8.45354	11	24.8312	54	0.0262522	8	109468	2844
SDN	Sudan	Africa	lower middle income	6399.58	675	186.919	73			0.272592	4	0.0516916	4	17768	2915
SEN	Senegal	Africa	lower middle income	1661	68	128.061	25			0.867883	7	9.01771e-05	5	3785	2322
SGP	Singapore	Asia	high income	0.219128	2			11.0995	6	1.8826	9	0.479203	205
SGS	South Georgia & the South Sandwich Is.	South-America	high income
SJM	Svalbard	Europe	high income			1.35463	6			0.00239665	2				5
SLB	Solomon Is.	Oceania	lower middle income							0.0178162	3
SLE	Sierra Leone	Africa	low income	280.116	10	0.897481	2			0.0235174	4			658	110
SLV	El Salvador	Central-America	lower middle income	1287.38	77	6.74965	55			0.00254276	6	0.0016603	1	3087	174
SMR	San Marino	Europe	high income	22.7128	8	12.26	23					0.000464168	23	98	97
SOM	Somalia	Africa	low income	1.68733	1									1
SPM	St. Pierre & Miquelon	North-America	high income							0.0101395	3
SRB	Serbia	Europe	upper middle income	9136.13	1025	1110.16	368	0.128101	1	0.291745	27	0.553462	161	27919	10266
SSD	South-Sudan	Africa	low income	222.036	21									851	49
STP	Sao Tome & Principe	Africa	lower middle income	6.11357	1					0.0249344	1
SUR	Suriname	South-America	upper middle income	133.916	6					0.131871	4	3.76272e-05	1	361
SVK	Slovakia	Europe	high income	7903.3	1697	6358.03	6085	35.407	94	7.68791	42	0.110708	247	27590	84819
SVN	Slovenia	Europe	high income	2846.34	556	1315.34	1333	26.9284	53	0.412404	46	0.0127903	208	9418	14692
SWE	Sweden	Europe	high income	39158	5957	4957.03	2375	391.496	166	1.63059	117	1.33208	794	80868	33391
SWZ	Swaziland	Africa	lower middle income	559.21	46	0.342795	1	0.0404855	1					1338	50
SXM	Sint Maarten	Central-America	high income	2.70494	1							0.000255787	1	7
SYC	Seychelles	Africa	upper middle income	4.2377	1									25
SYR	Syria	Asia	lower middle income	18256.3	3931	4871.72	8027	1.7849	2	3.52564	11	0.0650558	8	33481	144786
TCA	Turks & Caicos Is.	Central-America	high income									0.00236167	1
TCD	Chad	Africa	low income	137.784	26	69.6514	26			0.124476	1			361	719
TGO	Togo	Africa	low income	752.57	35							0.00982956	1	1962	9
THA	Thailand	Asia	upper middle income	19986.7	1275	10.1253	12			9.85665	18	0.0569046	4	55240	776
TJK	Tajikistan	Asia	low income	3426.67	421	32.2023	22			0.559017	10	0.0947295	10	10729	2122
TKL	Tokelau	Oceania	lower middle income
TKM	Turkmenistan	Asia	upper middle income	6888.47	629	93.4778	32	7.0667	4	2.38814	26	0.0846468	16	25879	1280
TLS	Timor-Leste	Asia	lower middle income	174.685	5					0.0891136	1			377
TON	Tonga	Oceania	upper middle income	3.75362	10										112
TTO	Trinidad & Tobago	Central-America	high income	277.021	38					0.00582733	1	0.0279879	5	948	9
TUN	Tunisia	Africa	upper middle income	5481.08	409	239.828	121	0.756031	1	1.63091	12	0.00185753	27	11900	2116
TUR	Turkey	Asia	upper middle income	52092.1	4227	3850.16	1257	56.3522	84	25.9521	495	0.301117	674	107297	24379
TUV	Tuvalu	Oceania	upper middle income							0.00157882	1
TWN	Taiwan	Asia	upper middle income	7008.25	1676	17.0765	7	19.2076	34	13.7942	62	0.482078	82	26030	861
TZA	Tanzania	Africa	low income	5452.78	164	90.9308	17	1.16939	1	0.0679086	9	0.0300276	2	13090	1358
UGA	Uganda	Africa	low income	2017.54	133	31.3195	439	20.8671	347	0.160324	11	0.0111066	4	6625	1672
UKR	Ukraine	Europe	lower middle income	126998	21747	4138.72	4042	70.422	142	73.5308	595	3.98408	4582	571068	121371
UMI	United States Minor Outlying Islands	North-America	high income
URY	Uruguay	South-America	high income	5781.82	282	48.8665	14	4.2372	2	6.08047	18	0.00193188	9	14489	5924
USA	United States	North-America	high income	643471	128422	30448.9	35834	1298.58	1253	564.249	1155	4.14002	693	1882510	990703
UZB	Uzbekistan	Asia	lower middle income	14189.5	3333	778.186	578	0.426413	1	4.00812	43	0.494292	138	54654	20283
VCT	Saint Vincent and the Grenadines	Central-America	upper middle income												1
VEN	Venezuela	South-America	upper middle income	20143	1685	39.9017	100	0.179267	1	3.95792	22	0.0809795	6	52502	666
VGB	Virgin Islands, British	Central-America	upper middle income							0.00608206	1
VIR	United States Virgin Islands	Central-America	high income			0.513362	1	9.32707	1						12
VNM	Vietnam	Asia	lower middle income	11249	1835	28.999	27			21.5395	74	0.0332154	7	28042	1083
VUT	Vanuatu	Oceania	lower middle income							0.0137701	2
WLF	Wallis & Futuna	Oceania	lower middle income
WSM	Samoa	Oceania	lower middle income
XKO	Kosovo	Europe	upper middle income	954.189	160	15.5163	4			1.30043	3	0.000437179	3	1975	327
YEM	Yemen	Asia	lower middle income	1486.15	161	136.154	34			0.71596	6	0.007624	1	4192	1030
ZAF	South Africa	Africa	upper middle income	68316.6	7333	514.241	293	59.3478	38	3.94086	11	0.0934909	26	164025	25804
ZMB	Zambia	Africa	lower middle income	11742.5	703	193.207	51			1.06621	13	0.238298	20	37954	5355
ZWE	Zimbabwe	Africa	low income	6877.23	278	69.2298	9			0.81209	5	0.131273	6	14571	485

## Sheet: Transportation
Supplementary File 2: Statistics of unique elements
ISO_3digit	Country	continent	Income class	primary_km	primary_count	secondary_km	secondary_count	tertiary_km	tertiary_count	airports_km2	airports_count	railway_km	railway_count
ICA	Canary Islands	Africa	high income	2767.04	8732	1845.73	6179	13584.4	78068	15.4931	9	32.9027	107
ESP	Spain	Europe	high income	83882.3	218226	41638.5	99245	440615	1836041	196.158	187	29357.4	38135
ABW	Aruba	Central-America	high income	98.1636	401	93.2663	423	1080.93	6288	1.81547	1	2.10047	9
AFG	Afghanistan	Asia	low income	7483.53	3102	10641.4	2932	145995	140210	70.0914	26	234.334	179
AGO	Angola	Africa	upper middle income	12688.8	4942	9547.6	2809	127578	208903	62.0546	38	2973.72	933
AIA	Anguilla	Central-America	upper middle income	31.5558	55	20.2337	20	333.262	1896	0.423122	1
ALB	Albania	Europe	upper middle income	2071.02	4449	2228.99	2954	31112.1	100178	9.54072	6	485.223	618
AND	Andorra	Europe	high income	132.587	639	145.199	283	242.481	1640
ARE	United Arab Emirates	Asia	high income	11578.6	16743	3654.74	8024	58358.8	213029	184.992	31	636.347	316
ARG	Argentina	South-America	upper middle income	62945.1	51280	61288.2	51492	736739	806800	379.575	289	26927	11078
ARM	Armenia	Asia	lower middle income	2662.07	3320	1751.31	1594	21910.4	48853	8.22669	4	1205.48	1155
ASM	American Samoa	Oceania	upper middle income	45.2072	40	35.1517	28	421.467	3009	1.93659	3	0.124957	1
ATG	Antigua & Barbuda	Central-America	high income	104.403	106	53.963	38	1318.41	6666	1.92098	3
AUS	Australia	Oceania	high income	96530	139997	89512.3	80046	782543	1157349	590.837	689	44647.1	29745
AUT	Austria	Europe	high income	16049.2	77567	12832.6	44731	144846	927622	31.9587	49	13893.9	45552
AZE	Azerbaijan	Asia	upper middle income	6792.19	5455	3840.31	3535	61589.9	158937	38.3194	9	4261.11	3004
BDI	Burundi	Africa	low income	1895.89	828	3557.25	1221	33858.2	49191	2.68865	5
BEL	Belgium	Europe	high income	12269.5	58024	8341.33	38678	101926	544444	56.7237	42	10709.2	27337
BEN	Benin	Africa	low income	3511.79	1310	2597.81	790	46925.3	90169	5.57866	6	463.339	86
BES	Bonaire, Sint-Eustasius, Saba	Central-America	upper middle income			75.0052	86	588.703	2517	3.1064	3
BFA	Burkina Faso	Africa	low income	5263.72	2422	3481.63	1338	87440.8	110327	14.7411	6	649.759	493
BGD	Bangladesh	Asia	low income	7834.5	4439	8258	7975	131608	252779	19.8766	18	4457.91	1243
BGR	Bulgaria	Europe	upper middle income	5820.48	10477	5002.97	7408	98009.6	284866	53.6588	54	7749.22	9121
BHR	Bahrain	Asia	high income	563.422	1256	255.643	892	5547.62	32542	24.0481	3
BHS	The Bahamas	Central-America	high income	203.44	351	639.191	419	5469.41	18220	18.7879	31
BIH	Bosnia & Herzegovina	Europe	upper middle income	5230.65	6371	3663.71	2899	59644.6	155249	9.14939	8	1548.31	2117
BLR	Belarus	Europe	upper middle income	19111.1	31504	5518.61	10150	157095	367553	38.8697	25	13471	13597
BLZ	Belize	Central-America	upper middle income	588.326	504	357.685	325	7679.16	15207	4.03756	28
BMU	Bermuda	North-America	high income	55.5723	138	46.7013	194	561.047	3854	2.38191	1
BOL	Bolivia	South-America	lower middle income	17357.8	13055	9876.44	8432	178344	231762	71.6254	74	3550.24	1876
BRA	Brazil	South-America	upper middle income	197960	244162	145488	186461	2.66294e+06	4427085	394.499	755	32622.5	16082
BRB	Barbados	Central-America	high income	230.3	610	129.684	301	2165.56	12909	3.33891	1	1.77166	37
BRN	Brunei	Asia	high income	797.624	2251	247.69	554	3875.1	19100	2.7253	2
BTN	Bhutan	Asia	lower middle income	1652.84	570	554.893	174	7922.57	6575	1.27218	4
BWA	Botswana	Africa	upper middle income	5934.31	2222	3715.43	833	57255.2	119185	45.2176	40	2261.94	872
CAF	Central African Republic	Africa	low income	5901.26	997	6964.62	727	18201.8	15390	7.67903	19
CAN	Canada	North-America	high income	119224	108294	109517	146079	980826	1874486	563.148	640	63716	48737
CCK	Cocos Is.	Asia	lower middle income					40.7273	153
CHE	Switzerland	Europe	high income	9073.9	38414	5813.55	27360	82012.7	536325	21.6382	38	12610.1	48752
CHL	Chile	South-America	high income	26639.5	35165	15454.6	17427	146530	363454	92.1464	113	4686.26	3564
CHN	China	Asia	upper middle income	969646	750362	512533	288087	1.8014e+06	2262088	1006.37	479	268854	220452
CIV	Cote d'Ivoire	Africa	lower middle income	7357.34	2211	4941.6	1505	96602.3	125551	13.0286	20	742.772	447
CMR	Cameroon	Africa	lower middle income	11051.7	3690	11764.7	3003	92013.8	146567	20.2127	13	1119.44	444
COD	Congo, DRC	Africa	low income	24355.4	5334	30177.3	9020	247905	299605	23.0158	100	4648.87	1533
COG	Congo	Africa	lower middle income	2683.02	969	2658.56	771	25225.6	39864	12.2178	9	927.172	237
COK	Cook Is.	Oceania	lower middle income	32.1352	61	48.4072	82	306.217	974	2.17308	9
COL	Colombia	South-America	upper middle income	17551.7	21784	14968.2	16198	284562	562313	55.3802	96	1863.31	797
COM	Comores	Africa	low income	151.028	57	89.9444	129	1241.64	3721	2.34961	3
CPV	Cape Verde	Africa	lower middle income	416.656	815	288.169	544	3194.43	12733	7.82615	8
CRI	Costa Rica	Central-America	upper middle income	2322.74	2958	2901.63	3168	40120.6	89245	8.70735	46	290.786	293
CUB	Cuba	Central-America	upper middle income	6175.71	9226	5949.61	6359	52276.2	125408	63.0882	74	7420.83	5625
CUW	Curacao	Central-America	high income	175.389	442	100.567	270	1757.85	9381	2.7027	2
CXR	Christmas I.	Asia	lower middle income			22.7523	19	73.4592	228	0.484876	1
CYM	Cayman Is.	Central-America	high income	60.3533	156	84.3484	162	812.752	4748	1.26317	2
CYP	Cyprus	Asia	high income	1239.29	3531	1398.57	2602	11429.3	47775	7.96514	3	0.0388549	1
CZE	Czech Republic	Europe	high income	10001.5	32838	15461	39561	114065	545711	82.7603	155	20713	58848
DEU	Germany	Europe	high income	80628.2	377827	97035.2	421689	791285	5404864	403.56	656	92408.9	242477
DJI	Djibouti	Africa	lower middle income	596.346	235	370.106	159	2221.07	7521	5.38651	8	116.733	122
DMA	Dominica	Central-America	upper middle income	119.523	207	127	205	710.025	3307	0.786624	3
DNK	Denmark	Europe	high income	6633.88	13872	6577.52	16051	123805	619039	44.709	86	4676.73	7339
DOM	Dominican Republic	Central-America	upper middle income	3444.51	3620	2773.95	2355	37540.8	108221	24.5805	18	426.505	243
DZA	Algeria	Africa	upper middle income	40939.4	29611	32597.6	17615	157939	383915	272.989	65	6794.23	3383
ECU	Ecuador	South-America	upper middle income	12174.8	13842	6818.8	8858	110351	224378	18.5094	43	552.16	306
EGY	Egypt	Africa	lower middle income	32946.4	20980	10426.2	10831	297488	1326691	548.443	49	5429.18	1829
ERI	Eritrea	Africa	low income	2044.43	989	1084.79	428	9712.94	25262	37.5747	20	125.708	207
ESH	Western Sahara	Africa	low income	2366.35	341	222.789	114	6113.65	7661	15.0121	5	41.2762	9
EST	Estonia	Europe	high income	2117.77	3503	2789.85	3717	46730.3	105033	10.8345	11	2154.91	2373
ETH	Ethiopia	Africa	low income	13211.7	6658	14083.9	3698	184663	236660	49.3455	22	1365.2	693
FIN	Finland	Europe	high income	16816.5	28009	21585.1	45631	245022	598433	44.8972	35	9317.94	20761
FJI	Fiji	Oceania	upper middle income	520.067	614	387.01	319	10234.9	19458	5.2692	19	318.94	304
FLK	Falkland Islands	South-America	high income	153.087	18	178.995	24	860.983	995	5.7028	31
FRA	France	Europe	high income	104259	298010	123318	320443	1.12267e+06	4521220	510.529	604	69130.3	125303
FRO	Faroe Is.	Europe	high income	230.931	329	140.124	309	700.688	5869	0.634604	1	0.138545	3
FSM	Micronesia	Oceania	lower middle income			0.672884	1	569.779	825	2.05504	8
GAB	Gabon	Africa	upper middle income	3227.03	975	443.14	282	13188.5	15757	10.0932	10	771.869	331
GBR	United Kingdom	Europe	high income	69711.4	230493	33878.2	89294	515951	3321032	334.588	299	38279.1	84465
GEO	Georgia	Asia	lower middle income	3175.08	4545	3793.18	3910	49949.6	119483	27.8664	15	2584.61	2952
GGY	Guernsey	Europe	high income	68.3941	220	49.9018	153	524.598	5530	1.1865	2	3.36154	4
GHA	Ghana	Africa	lower middle income	8195.47	3838	6236.51	2285	108299	256085	11.0865	9	570.362	120
GIB	Gibraltar	Europe	high income	17.8508	164	16.304	130	109.693	1172	0.561359	1
GIN	Guinea	Africa	low income	5195.83	1497	2964.09	816	73835.5	77261	6.24032	9	579.014	160
GLP	Guadeloupe	Central-America	upper middle income	405.882	1461	311.517	687	4330.66	22186	2.60701	5
GMB	The Gambia	Africa	low income	890.469	229	179.776	66	11755.8	26431	3.23761	1
GNB	Guinea-Bissau	Africa	low income	491.363	159	265.987	80	6840.45	6326	2.78101	4
GNQ	Equatorial Guinea	Africa	high income	1771.17	898	1016.62	495	4264.36	8304	12.7465	6
GRC	Greece	Europe	high income	14056	43213	25296.4	38351	162474	520574	92.9225	56	3802.63	6125
GRD	Grenada	Central-America	upper middle income	117.056	187	44.008	75	949.853	4412	1.26641	3
GRL	Greenland	North-America	high income	14.7497	7	51.3161	171	627.205	2190	19.4913	10
GTM	Guatemala	Central-America	lower middle income	4670.53	4187	3627.82	2970	53744.2	113129	10.4514	24	8.20832	17
GUF	French Guiana	South-America	lower middle income	483.178	410	96.5891	368	2110.02	8497	4.82077	12	18.3556	22
GUY	Guyana	South-America	lower middle income	815.982	481	128.827	211	7241.55	12436	5.03064	10
HND	Honduras	Central-America	lower middle income	3467.49	2401	2941.95	1928	36892.8	79878	13.5905	25
HRV	Croatia	Europe	high income	10607.8	19220	10853.7	13986	49255.3	168136	19.3503	32	4082.56	5711
HTI	Haiti	Central-America	low income	971.246	1078	1950.81	2272	20100.2	52686	4.26735	11
HUN	Hungary	Europe	upper middle income	11888	31798	18568.1	31395	78219.6	332316	56.0364	53	13824.3	18556
IDN	Indonesia	Asia	lower middle income	64999.2	68796	42662	36178	1.13839e+06	3977111	227.665	531	6917.99	5076
IND	India	Asia	lower middle income	314180	146727	152041	79805	1.66151e+06	3756003	570.386	309	128003	71347
IRL	Ireland	Europe	high income	7237.86	13602	13573	31398	109636	443555	23.2851	42	3314.94	5262
IRN	Iran	Asia	upper middle income	77907.2	64154	58290.8	71500	406108	1286346	398.465	116	15017.6	7010
IRQ	Iraq	Asia	upper middle income	21306.6	12519	10779.9	7889	128127	339839	650.76	57	2654.35	1288
ISL	Iceland	Europe	high income	4553.89	4380	4496.87	2988	12824.8	46426	30.0144	44	0.00999293	1
ISR	Israel	Asia	high income	7012.37	13330	2784.32	8737	27181.2	136690	105.466	21	1753.56	1926
ITA	Italy	Europe	high income	63340.3	194149	66478.8	181886	581022	2634189	223.547	349	38237.1	81667
JAM	Jamaica	Central-America	upper middle income	1139.24	1406	1301.66	840	17082.4	41091	3.99538	6	185.135	93
JEY	Jersey	Europe	high income	85.2074	242	131.13	304	698.169	4270	1.14566	1	0.605851	2
JOR	Jordan	Asia	upper middle income	4957.97	5927	1764.9	2669	42628.9	126670	81.6789	8	529.289	360
JPN	Japan	Asia	high income	152381	323731	73231.8	163035	1.17017e+06	6180340	163.23	102	48290.3	108976
KAZ	Kazakhstan	Asia	upper middle income	25521	8264	21388.9	7399	181265	235960	134.24	47	30419.6	15260
KEN	Kenya	Africa	low income	7111.96	2934	11356.9	3818	261033	357014	54.3837	114	2719.88	1178
KGZ	Kyrgyzstan	Asia	low income	4645.9	2296	2194.57	1341	40899	65286	19.2506	22	798.285	751
KHM	Cambodia	Asia	low income	4545.92	1864	2879.88	1174	67140.6	97181	13.3869	9	667.889	207
KIR	Kiribati	Oceania	lower middle income	33.1834	24	53.9761	4	573.777	503	0.89612	7
KNA	St. Kitts & Nevis	Central-America	high income	65.2077	155	56.744	174	794.423	4307	1.14815	3
KOR	South Korea	Asia	high income	43467	90859	26360	43994	135727	513228	115.275	46	12394	19780
KWT	Kuwait	Asia	high income	2737.14	3977	1053.27	2016	17150.3	67973	51.6954	5	53.9243	6
LAO	Laos	Asia	lower middle income	5062	1799	3602.69	1318	46396.2	54463	8.55488	12	457.147	416
LBN	Lebanon	Asia	upper middle income	2486.13	4700	2327.02	3156	30979	98512	12.3708	5	0.0617174	1
LBR	Liberia	Africa	low income	2323.57	604	1186.2	394	19199	23005	3.39125	9	337.894	51
LBY	Libya	Africa	upper middle income	15468.7	6296	4213.11	2393	88763.4	213938	437.207	47	827.871	58
LCA	St. Lucia	Central-America	upper middle income	141.562	133	24.2567	22	1150.6	3754	1.61973	2
LIE	Liechtenstein	Europe	high income	56.8229	179	65.0551	467	426.654	3378			17.0075	54
LKA	Sri Lanka	Asia	lower middle income	6806.64	5428	7027.46	4382	87079.1	191754	19.0504	13	1716.29	1088
LSO	Lesotho	Africa	lower middle income	1330.42	807	857.173	454	18421.3	41256	5.65465	14	9.73552	30
LTU	Lithuania	Europe	high income	8374.66	13889	9287.18	10187	65881.1	190554	7.34345	18	4045.9	4243
LUX	Luxembourg	Europe	high income	1422.04	6817	1967.59	6650	4728.69	34326	3.47653	3	923.11	2557
LVA	Latvia	Europe	high income	7731.31	7392	11982.4	6482	56567.1	131338	26.3475	64	3863.55	6285
MAF	Saint Martin	Central-America	high income	26.5613	96	16.9767	43	316.031	2664	0.884092	2
MAR	Morocco	Africa	lower middle income	18471.6	18466	9362.47	8634	137457	314353	101.144	30	3053.24	1814
MCO	Monaco	Europe	high income	35.5977	409	8.4696	70	64.6306	761			10.7211	13
MDA	Moldova	Europe	lower middle income	3448.41	4571	3555.81	3003	39388.1	122577	7.42276	5	2374.24	3837
MDG	Madagascar	Africa	low income	2608.68	2061	4798.32	2680	65199.6	67693	9.60563	22	913.832	767
MDV	Maldives	Asia	upper middle income	6.12017	28	39.6977	48	1392.72	7086	8.80575	13
MEX	Mexico	North-America	upper middle income	94687.9	99560	67910.7	62660	1.03032e+06	3072993	290.021	213	20477.1	9528
MHL	Marshall Is.	Oceania	upper middle income	49.2026	19	9.06917	20	165.425	611	1.35248	10
MKD	Macedonia	Europe	upper middle income	1420.68	3182	3118.92	3517	15445.8	47257	2.654	11	1016.02	1409
MLI	Mali	Africa	low income	6266.4	2512	6902.09	1567	249148	199911	25.1682	17	620.115	383
MLT	Malta	Europe	high income	265.449	1758	208.05	994	2194.7	16505	3.46858	2	2.71839	11
MMR	Myanmar	Asia	low income	15493.7	7662	13611.5	8042	192823	310270	58.7319	46	7072.89	2868
MNE	Montenegro	Europe	upper middle income	989.112	1475	996.73	749	15218.6	29573	4.05877	4	392.189	784
MNG	Mongolia	Asia	lower middle income	10234.9	1430	4784.56	983	88727	46082	45.7534	20	2780.24	1359
MOZ	Mozambique	Africa	low income	6953.4	3072	9704.18	2489	165291	263509	34.2203	41	3002.94	919
MRT	Mauritania	Africa	lower middle income	3053.83	392	1583.73	516	27427.2	42146	36.1991	14	846.268	149
MSR	Montserrat	Central-America	upper middle income			18.9624	63	135.942	713	0.113186	1
MTQ	Martinique	Central-America	upper middle income	309.392	1286	371.023	1112	3478.07	17048	2.25985	1	1.9729	5
MUS	Mauritius	Africa	upper middle income	509.211	986	853.66	1124	4480.53	19938	3.92957	2	37.2006	26
MWI	Malawi	Africa	low income	3416.96	1210	2822.77	1112	117577	161117	10.1721	24	942.439	367
MYS	Malaysia	Asia	upper middle income	24694.7	57117	12556.2	26630	243677	1146171	72.7517	37	2971.77	2100
MYT	Mayotte	Africa	upper middle income	90.5406	261	135.609	263	521.46	4131	0.759356	2
NAM	Namibia	Africa	upper middle income	14757.3	2869	15745.3	1357	36593.3	31977	33.0094	31	2873.48	1199
NCL	New Caledonia	Oceania	high income	886.807	1385	910.784	783	5268.23	20972	4.22117	5	0.396401	3
NER	Niger	Africa	low income	5220.88	1038	5031.27	726	59063	54522	29.6159	13	147.795	19
NFK	Norfolk I.	Oceania	high income			11.0139	25	124.107	654	0.890941	1
NGA	Nigeria	Africa	lower middle income	36582	14451	24303	9872	599703	1193696	126.056	43	4231.44	1114
NIC	Nicaragua	Central-America	lower middle income	2594.99	2390	2090.49	1392	23735.2	46837	10.2874	24
NIU	Niue	Oceania	upper middle income			59.901	17	81.4026	157	0.544687	1
NLD	Netherlands	Europe	high income	15860	69927	8655.06	64975	137885	1073111	69.2405	33	8906.71	32444
NOR	Norway	Europe	high income	28916.2	52977	28013.3	38179	173514	868128	67.3193	62	5768.17	13079
NPL	Nepal	Asia	low income	3472.68	2706	7681.79	11369	96882.8	160864	10.6407	42	121.648	286
NRU	Nauru	Oceania	upper middle income	16.8615	4			60.6308	319	0.3488	1
NZL	New Zealand	Oceania	high income	12310.2	20953	6153.93	17809	102407	239597	63.2528	151	4735	5634
OMN	Oman	Asia	high income	10823.6	7616	3452.25	2499	37014.1	77340	188.126	32	0.479122	5
PAK	Pakistan	Asia	lower middle income	39953	17941	24690.9	11424	205250	446488	153.509	58	8682.53	2904
PAN	Panama	Central-America	upper middle income	2473.97	3161	1464.75	1505	24841.8	62894	19.118	30	149.859	72
PCN	Pitcairn Is.	Oceania	high income					14.4466	50
PER	Peru	South-America	upper middle income	44000.1	18579	19445.8	12010	237550	396867	42.8053	40	2159.66	2335
PHL	Philippines	Asia	lower middle income	27019.8	35533	18278.9	20132	263529	796526	60.2907	113	1044.31	1147
PLW	Palau	Oceania	upper middle income			107.422	80	274.564	655	0.550848	1
PNG	Papua New Guinea	Oceania	lower middle income	3408.62	1523	2607.07	928	28124.2	22526	34.2138	389
POL	Poland	Europe	high income	28050.5	88077	31931	85876	406406	1557570	171.909	137	48553.3	69795
PRI	Puerto Rico	Central-America	high income	2183.65	5264	1826.87	2138	32271.2	137754	16.2088	20	22.499	32
PRK	North Korea	Asia	low income	10166.8	8149	8436.25	7339	50186.2	92215	36.2771	31	6965.41	10478
PRT	Portugal	Europe	high income	25861.5	66028	9466.71	25747	136012	547883	58.8757	65	4598.86	8402
PRY	Paraguay	South-America	lower middle income	7408.66	4822	4780.59	2546	91746.3	95258	24.0267	79	7.53593	11
PSE	Gaza Strip	Asia	lower middle income	1460.39	2036	1164.1	1638	15663.8	59772			105.09	120
PYF	French Polynesia	Oceania	high income	290.844	605	407.101	788	2564.83	19111	3.90486	17
QAT	Qatar	Asia	high income	3057.56	5215	1256	2305	13880.2	56471	101.739	9	230.315	366
REU	Reunion	Africa	upper middle income	640.946	2352	668.72	2150	6282.56	33111	3.36385	2	5.65935	15
ROU	Romania	Europe	upper middle income	19570.2	38549	28037.1	32450	146620	425478	56.5072	39	21071.2	23559
RUS	Russia	Europe	high income	142565	132724	147094	123603	1.87429e+06	4091505	1419.94	846	214093	202373
RWA	Rwanda	Africa	low income	1367.53	585	1672.25	725	42553.8	53226	4.31081	6
SAU	Saudi Arabia	Asia	high income	59183.3	24598	54710.8	22320	185416	428944	408.328	58	5113.24	1117
SDN	Sudan	Africa	lower middle income	9872.19	2195	5026.2	1701	146129	315710	58.8922	19	3746.57	647
SEN	Senegal	Africa	lower middle income	4043.87	2025	2535.8	1162	68319.9	170016	25.869	18	960.522	250
SGP	Singapore	Asia	high income	1732.77	21077	546.939	9613	7103.26	128755	30.863	6	459.535	574
SGS	South Georgia & the South Sandwich Is.	South-America	high income									0.287661	2
SJM	Svalbard	Europe	high income			4.37218	4	173.272	504	1.18033	2	10.111	16
SLB	Solomon Is.	Oceania	lower middle income			29.0614	30	3411.64	2053	2.24913	14
SLE	Sierra Leone	Africa	low income	1976.66	768	1788.64	561	29980.8	31698	2.57854	5	202.943	38
SLV	El Salvador	Central-America	lower middle income	2060.13	2561	1489.36	1952	25757.5	70029	10.97	24	32.1016	24
SMR	San Marino	Europe	high income	28.0473	122	9.61948	58	487.735	4104	0.0647331	1	0.578539	3
SOM	Somalia	Africa	low income	3681.56	957	3572.86	795	96479.5	84563	26.8592	20
SPM	St. Pierre & Miquelon	North-America	high income	40.9745	54			126.237	624	0.946422	2
SRB	Serbia	Europe	upper middle income	6525.88	14582	7996.09	10925	83466.8	201447	22.2852	23	5009.5	6176
SSD	South-Sudan	Africa	low income	5431.37	813	4675.02	543	31129.5	31830	10.7802	16	260.774	16
STP	Sao Tome & Principe	Africa	lower middle income	135.49	79	75.8465	64	575.979	1426	1.18418	2
SUR	Suriname	South-America	upper middle income	923.827	292	225.129	195	6046.83	15662	5.10451	32
SVK	Slovakia	Europe	high income	5501.23	18230	3962.85	9492	47204.9	219125	27.6357	45	8583.03	16023
SVN	Slovenia	Europe	high income	2798.81	7368	2745.29	5242	41665	146041	9.10221	9	2281.19	3770
SWE	Sweden	Europe	high income	23389.2	37218	22976.9	33799	312554	736417	87.1505	82	17813.2	23292
SWZ	Swaziland	Africa	lower middle income	1078.17	542	850.829	336	12285.5	15588	6.96586	18	349.94	140
SXM	Sint Maarten	Central-America	high income	24.4803	149	11.9259	71	347.857	3188	0.725997	1
SYC	Seychelles	Africa	upper middle income	81.849	192	67.3963	130	504.454	2298	1.59976	4
SYR	Syria	Asia	lower middle income	11575	6874	9128.87	6016	94615.8	158287	162	25	2670.29	1116
TCA	Turks & Caicos Is.	Central-America	high income	34.6951	156	61.2588	180	852.281	3622	4.00862	8	0.1464	1
TCD	Chad	Africa	low income	4658.49	852	6396.89	637	67728.2	47532	22.9479	29	1.35654	2
TGO	Togo	Africa	low income	1582.22	957	1087.54	771	33376.5	60063	5.80649	7	412.297	185
THA	Thailand	Asia	upper middle income	36198.6	39486	37122	23617	520290	1378128	137.235	52	5162.54	2255
TJK	Tajikistan	Asia	low income	3623.25	1937	2744.21	1405	34704.7	73169	9.8532	10	1056.09	755
TKL	Tokelau	Oceania	lower middle income					7.46773	37
TKM	Turkmenistan	Asia	upper middle income	7275.29	3119	1932.68	1420	37139.3	51107	52.2586	10	5412.83	2228
TLS	Timor-Leste	Asia	lower middle income	1277.93	725	363.085	262	5204.07	7069	4.26815	6
TON	Tonga	Oceania	upper middle income	43.1427	27	75.7141	72	1059.24	3528	2.91259	6
TTO	Trinidad & Tobago	Central-America	high income	806.094	2121	772.684	895	9981.42	37441	3.7708	2
TUN	Tunisia	Africa	upper middle income	8270.79	9149	6435.27	6726	112978	284979	42.6983	15	2790.4	2429
TUR	Turkey	Asia	upper middle income	69750.2	66509	44926	43266	521227	1194190	327.278	91	14236.9	12105
TUV	Tuvalu	Oceania	upper middle income	10.8259	5			79.1521	234	0.0984974	1
TWN	Taiwan	Asia	upper middle income	12206.5	22004	5484.99	10729	104697	366996	88.462	30	4056.93	6107
TZA	Tanzania	Africa	low income	13444.9	3375	15449.6	3278	353179	593561	29.4368	58	4327.05	1321
UGA	Uganda	Africa	low income	4406.66	1713	11503.6	3376	150509	211220	11.1349	29	999.314	250
UKR	Ukraine	Europe	lower middle income	31125.7	37572	30899	27877	485667	1059764	432.943	542	51572.6	58243
UMI	United States Minor Outlying Islands	North-America	high income					44.2005	120	2.829	4
URY	Uruguay	South-America	high income	4402.22	5276	4064.6	2735	38133.8	61548	22.126	14	1447.14	477
USA	United States	North-America	high income	788539	1240122	602266	752444	9.13855e+06	25325805	5959.34	4275	374272	360935
UZB	Uzbekistan	Asia	lower middle income	10478.3	10589	6153.13	4539	153963	304000	81.3336	39	8696.24	7276
VCT	Saint Vincent and the Grenadines	Central-America	upper middle income	85.0448	106	25.9225	32	781.228	4413	1.50092	6
VEN	Venezuela	South-America	upper middle income	20389.9	15506	9113.8	7181	155643	329591	78.4173	53	1222.69	364
VGB	Virgin Islands, British	Central-America	upper middle income	42.7458	49	24.4535	31	507.357	2553	0.648831	3
VIR	United States Virgin Islands	Central-America	high income	215.606	349	110.503	167	1716.47	8658	3.19609	2
VNM	Vietnam	Asia	lower middle income	30110	29365	23760.7	17340	383948	1472158	92.096	29	3194.51	2493
VUT	Vanuatu	Oceania	lower middle income	128.867	47	222.602	106	2084.11	2406	3.04368	13
WLF	Wallis & Futuna	Oceania	lower middle income					258.018	524	0.923728	2
WSM	Samoa	Oceania	lower middle income	362.393	169	27.2608	31	1102.16	2769	0.579646	4
XKO	Kosovo	Europe	upper middle income	1097.03	2197	1378.72	1511	17877	73883	5.5484	5	388.467	427
YEM	Yemen	Asia	lower middle income	10188.7	3048	5221.34	1735	46904.9	67973	53.9476	14
ZAF	South Africa	Africa	upper middle income	38274.3	47950	35933.3	35947	579761	1305047	269.882	185	28766.9	25718
ZMB	Zambia	Africa	lower middle income	7033.49	1720	5359.28	1255	92749.1	106789	40.3148	63	2502.25	772
ZWE	Zimbabwe	Africa	low income	7070.59	2587	6636.1	1960	99049.5	79091	34.4466	49	3753.83	1761

## Sheet: Water
Supplementary File 2: Statistics of unique elements
ISO_3digit	Country	continent	Income class	water_tower_km2	water_tower_count	water_well_km2	water_well_count	reservoir_covered_km2	reservoir_covered_count	water_works_km2	water_works_count	reservoir_km2	reservoir_count
ICA	Canary Islands	Africa	high income			0.00428392	20	0.310547	523	0.614625	626	7.23046	10182
ESP	Spain	Europe	high income	0.0456464	133	0.00780392	68	1.11007	1076	3.10991	246	699.325	16189
ABW	Aruba	Central-America	high income	0.000414207	1					0.20878	1
AFG	Afghanistan	Asia	low income			5.65983e-05	1					48.1273	81
AGO	Angola	Africa	upper middle income	0.0021728	4							4.50557	36
AIA	Anguilla	Central-America	upper middle income
ALB	Albania	Europe	upper middle income							0.00482781	4	64.831	293
AND	Andorra	Europe	high income									0.00214615	3
ARE	United Arab Emirates	Asia	high income	2.59422e-05	1	0.000519048	8	0.0120231	2	0.000822961	1	0.484712	1502
ARG	Argentina	South-America	upper middle income	0.00436097	48	0.00222644	1	0.146623	17	0.783762	21	12.4855	2072
ARM	Armenia	Asia	lower middle income							0.00375132	3	46.6337	256
ASM	American Samoa	Oceania	upper middle income	0.000413607	1
ATG	Antigua & Barbuda	Central-America	high income									0.0161121	7
AUS	Australia	Oceania	high income	0.0383546	97	7.5951e-05	3	2.9693	221	1.34917	59	743.242	15005
AUT	Austria	Europe	high income	0.00386771	39	0.00161741	39	0.160216	342	1.0917	137	8.96903	1098
AZE	Azerbaijan	Asia	upper middle income									17.2403	51
BDI	Burundi	Africa	low income									0.037273	7
BEL	Belgium	Europe	high income	0.0418491	228	0.0721817	45	0.0303651	45	0.235039	64	3.03081	967
BEN	Benin	Africa	low income	0.000441714	6	0.000155958	2			0.000503833	3	0.106853	14
BES	Bonaire, Sint-Eustasius, Saba	Central-America	upper middle income			0.000147749	3
BFA	Burkina Faso	Africa	low income	0.00219878	8	0.000544916	3			0.00120675	1	85.2587	228
BGD	Bangladesh	Asia	low income	0.00562851	8			0.00151092	8	0.00134163	3	4.71075	704
BGR	Bulgaria	Europe	upper middle income	0.0019558	24			0.00759974	34	0.0217407	46	54.1727	544
BHR	Bahrain	Asia	high income	0.000885108	2							0.0485222	3
BHS	The Bahamas	Central-America	high income	0.000108405	1					0.00524086	1	0.0771581	12
BIH	Bosnia & Herzegovina	Europe	upper middle income	0.00034493	2			0.000466418	2	0.164541	2	7.18172	72
BLR	Belarus	Europe	upper middle income	0.00400967	61	0.0588428	103	4.19793e-05	2	0.398465	69	5.77762	716
BLZ	Belize	Central-America	upper middle income	0.000275799	5					0.000244229	1	0.000345805	1
BMU	Bermuda	North-America	high income
BOL	Bolivia	South-America	lower middle income	0.000954141	48			0.0073616	7	0.28256	17	50.7736	341
BRA	Brazil	South-America	upper middle income	0.0486943	326	9.39615e-05	7	0.126737	45	1.23303	103	2995.17	9228
BRB	Barbados	Central-America	high income									0.0907562	20
BRN	Brunei	Asia	high income							0.157706	1	0.163346	2
BTN	Bhutan	Asia	lower middle income									1.40428	7
BWA	Botswana	Africa	upper middle income	4.20832e-05	1	5.18366e-05	1					9.46942	46
CAF	Central African Republic	Africa	low income							0.00137775	3	41.8781	28
CAN	Canada	North-America	high income	0.0278392	73	0.000840314	11	0.125779	15	0.494179	80	760.881	9176
CCK	Cocos Is.	Asia	lower middle income
CHE	Switzerland	Europe	high income	0.00208573	13	0.000834351	26	0.0460747	385	0.091356	53	6.48039	519
CHL	Chile	South-America	high income	0.00766989	24			0.00187463	4	0.358497	1	0.315768	18
CHN	China	Asia	upper middle income	0.000291509	3	4.94214e-05	2	0.00083364	2	0.190505	9	8234.57	5625
CIV	Cote d'Ivoire	Africa	lower middle income	0.00401411	14					0.00930191	1	21.0485	71
CMR	Cameroon	Africa	lower middle income	0.00610744	22	3.15018e-05	2	3.40631e-05	1	0.000272292	2	537.899	22
COD	Congo, DRC	Africa	low income	0.00216932	4	0.000186583	4	5.54895e-05	1	5.32793e-05	3	0.733926	91
COG	Congo	Africa	lower middle income	6.80679e-05	1							0.031913	3
COK	Cook Is.	Oceania	lower middle income	0.000208108	1			5.5247e-05	1
COL	Colombia	South-America	upper middle income	0.000541254	7			0.276298	67	0.113286	7	186.425	1515
COM	Comores	Africa	low income
CPV	Cape Verde	Africa	lower middle income					4.88312e-05	1	4.92694e-05	1	0.0840583	185
CRI	Costa Rica	Central-America	upper middle income	0.000525053	2			4.38342e-05	1	0.000111618	1	1.11676	77
CUB	Cuba	Central-America	upper middle income	0.00134569	5			0.000879004	2	0.0432747	6	64.4667	229
CUW	Curacao	Central-America	high income									0.0274949	3
CXR	Christmas I.	Asia	lower middle income					0.000101008	2
CYM	Cayman Is.	Central-America	high income									0.179625	2
CYP	Cyprus	Asia	high income					4.06146e-05	1	0.00395988	1	5.44548	152
CZE	Czech Republic	Europe	high income	0.0118728	142	0.00368032	11	0.0695163	84	0.596645	225	48.6078	31465
DEU	Germany	Europe	high income	0.177319	1258	0.0505302	423	1.62857	1872	8.03032	1844	57.4444	8195
DJI	Djibouti	Africa	lower middle income	0.000235477	1							0.000237627	1
DMA	Dominica	Central-America	upper middle income									0.00476783	3
DNK	Denmark	Europe	high income	0.0257226	134	3.15396e-05	5	0.0757477	14	0.0475208	56	0.60804	220
DOM	Dominican Republic	Central-America	upper middle income	0.000268615	2							3.9334	16
DZA	Algeria	Africa	upper middle income	0.0783594	171	0.000611103	13	0.0177507	28	0.0709463	4	3.20323	801
ECU	Ecuador	South-America	upper middle income	0.00106534	11			0.000907942	3	0.0104369	5	12.1991	121
EGY	Egypt	Africa	lower middle income	0.00461626	9	7.745e-05	4			0.0611235	12	2.17733	127
ERI	Eritrea	Africa	low income	0.000210952	3							5.80038	51
ESH	Western Sahara	Africa	low income	3.57094e-05	2							0.00465505	2
EST	Estonia	Europe	high income	0.00175881	22	1.95904e-05	1	0.000117898	3			4.76657	305
ETH	Ethiopia	Africa	low income	0.00031808	2	2.79513	8					301.763	212
FIN	Finland	Europe	high income	0.0590157	131			0.000605865	3	0.178834	20	23.3658	2037
FJI	Fiji	Oceania	upper middle income					0.00147273	3			2.37383	4
FLK	Falkland Islands	South-America	high income									0.00470619	2
FRA	France	Europe	high income	1.0387	6274	0.0216655	247	1.15638	3369	0.845289	273	93.924	6997
FRO	Faroe Is.	Europe	high income									0.203128	1
FSM	Micronesia	Oceania	lower middle income	0.001698	4					0.000270234	2	0.0437636	1
GAB	Gabon	Africa	upper middle income	0.00135847	6	0.343885	41	0.000342855	1			78.9468	5
GBR	United Kingdom	Europe	high income	0.040957	214	0.000855958	28	1.00461	247	3.04434	162	170.681	2969
GEO	Georgia	Asia	lower middle income	7.96661e-05	2							18.6083	203
GGY	Guernsey	Europe	high income			3.47156e-06	1			0.00905073	4	0.0411332	9
GHA	Ghana	Africa	lower middle income	0.000721218	2	0.000119309	1	1.97303e-05	2	0.000208215	3	2.06303	59
GIB	Gibraltar	Europe	high income
GIN	Guinea	Africa	low income	1.22856e-05	1	0.00012053	1					9.29444	70
GLP	Guadeloupe	Central-America	upper middle income	0.00538657	31			0.00351212	18			0.00570671	3
GMB	The Gambia	Africa	low income	0.000406276	6							0.000590948	3
GNB	Guinea-Bissau	Africa	low income
GNQ	Equatorial Guinea	Africa	high income									0.00870116	10
GRC	Greece	Europe	high income	0.014328	68	0.000111817	5	0.00871408	29	0.112172	34	161.822	606
GRD	Grenada	Central-America	upper middle income
GRL	Greenland	North-America	high income	9.7759e-05	1							0.0153101	1
GTM	Guatemala	Central-America	lower middle income	0.000681647	6							0.248454	38
GUF	French Guiana	South-America	lower middle income	0.000530808	8			0.00385417	8			0.0183161	8
GUY	Guyana	South-America	lower middle income
HND	Honduras	Central-America	lower middle income	0.000115069	3							0.0882629	11
HRV	Croatia	Europe	high income	0.00225976	16	0.000816596	4	0.0135814	17	2.15468	12	3.85581	145
HTI	Haiti	Central-America	low income	0.00224647	4	0.00175949	8	0.000162125	4	0.00410731	5	0.213249	89
HUN	Hungary	Europe	upper middle income	0.019109	86	0.000248065	18	0.0301437	32	10.3193	623	12.2787	828
IDN	Indonesia	Asia	lower middle income	0.00173228	19	0.00250769	9	0.845264	128	0.0851618	51	211.416	1444
IND	India	Asia	lower middle income	0.0368943	146	0.11999	32	0.351648	68	0.164211	13	4174.99	10573
IRL	Ireland	Europe	high income	0.00352259	39	0.000259232	5	0.12451	94	0.271623	30	2.32786	61
IRN	Iran	Asia	upper middle income	0.00145202	7			0.00125228	12	0.0298008	6	38.9409	668
IRQ	Iraq	Asia	upper middle income	0.00144513	6	0.000246102	1	0.000666826	1	0.0830494	5	236.992	90
ISL	Iceland	Europe	high income	0.000232239	1			0.000556158	2			0.0127261	8
ISR	Israel	Asia	high income	0.000729426	7	1.92984e-05	1	0.00184583	3	0.112864	5	12.1216	365
ITA	Italy	Europe	high income	0.0418955	299	0.0108299	110	0.10219	503	0.636914	438	48.0446	44030
JAM	Jamaica	Central-America	upper middle income					0.00241473	1	5.55643e-05	1	0.0186245	13
JEY	Jersey	Europe	high income							0.0225061	1	0.367266	21
JOR	Jordan	Asia	upper middle income									7.33475	51
JPN	Japan	Asia	high income	0.0404458	109	0.00513407	17	0.0464448	124	2.92221	134	174.245	12549
KAZ	Kazakhstan	Asia	upper middle income	0.000706774	13	2.00735e-05	1	0.00863376	13	0.0322678	7	656.187	632
KEN	Kenya	Africa	low income									17.8692	549
KGZ	Kyrgyzstan	Asia	low income	6.7111e-05	1					0.0221049	1	273.303	123
KHM	Cambodia	Asia	low income	0.0014152	6					0.00584763	1	71.2128	178
KIR	Kiribati	Oceania	lower middle income	0.000121138	1							0.0823841	2
KNA	St. Kitts & Nevis	Central-America	high income					0.000260691	2
KOR	South Korea	Asia	high income					9.45629e-05	1	0.0164375	4	20.8858	465
KWT	Kuwait	Asia	high income	0.00217646	5							0.0762965	6
LAO	Laos	Asia	lower middle income	0.000403878	3							1045.24	563
LBN	Lebanon	Asia	upper middle income	0.002322	13					0.000443071	2	0.847759	124
LBR	Liberia	Africa	low income	0.000532336	3	0.000980556	8			0.0522097	1	0.314751	33
LBY	Libya	Africa	upper middle income	0.000429809	4			0.000298503	1	0.00902468	1	4.25528	36
LCA	St. Lucia	Central-America	upper middle income					0.000238305	1			0.210725	1
LIE	Liechtenstein	Europe	high income					0.000419434	3	2.0861e-05	1	0.0135923	10
LKA	Sri Lanka	Asia	lower middle income	0.00651161	62	0.751884	1876	0.00328978	2	0.00458406	5	501.849	1999
LSO	Lesotho	Africa	lower middle income	0.000659962	3	5.98685e-08	1	0.000503171	2			0.0209808	12
LTU	Lithuania	Europe	high income	0.00374569	182	2.60426e-05	1	2.81421e-05	1	0.0525731	10	344.976	4432
LUX	Luxembourg	Europe	high income	0.00754513	39			0.0399002	54	0.0138168	11	0.874765	50
LVA	Latvia	Europe	high income	0.00512499	81			0.0018801	7	0.444452	25	7.15111	1190
MAF	Saint Martin	Central-America	high income
MAR	Morocco	Africa	lower middle income	0.000912003	14	0.000932816	5			0.000109532	1	1.78627	282
MCO	Monaco	Europe	high income					8.68625e-05	1
MDA	Moldova	Europe	lower middle income	0.000979326	29	0.000110946	3			0.0137105	4	4.11396	322
MDG	Madagascar	Africa	low income	0.000986523	7	0.000836644	16	0.000312878	2			14.0337	16
MDV	Maldives	Asia	upper middle income							0.00284063	4	0.00953262	1
MEX	Mexico	North-America	upper middle income	0.0104245	23	0.00404034	22	0.0254191	5	0.345999	13	1413.1	4256
MHL	Marshall Is.	Oceania	upper middle income
MKD	Macedonia	Europe	upper middle income	0.000122454	2			0.000315048	1			5.70897	32
MLI	Mali	Africa	low income	0.00154039	9	5.04682e-06	3	0.000521413	1	9.63066e-05	2	808.805	87
MLT	Malta	Europe	high income	0.000109976	3			0.0162284	5	5.4844e-05	1	0.128165	231
MMR	Myanmar	Asia	low income	0.000636141	7	0.000175683	3			0.000139806	1	827.526	524
MNE	Montenegro	Europe	upper middle income									12.567	105
MNG	Mongolia	Asia	lower middle income	5.13962e-05	1	0.00241606	17			0.00873712	15	42.4731	19
MOZ	Mozambique	Africa	low income	0.000393236	3					0.000168162	2	49.4094	62
MRT	Mauritania	Africa	lower middle income	0.000583795	6							0.0984858	2
MSR	Montserrat	Central-America	upper middle income
MTQ	Martinique	Central-America	upper middle income	0.0114017	50			0.000848362	4			0.00337072	8
MUS	Mauritius	Africa	upper middle income									7.90596	10
MWI	Malawi	Africa	low income	0.000853182	4	8.07085e-06	1			0.00202031	3	0.981985	62
MYS	Malaysia	Asia	upper middle income	0.0544715	88	0.00131834	5	0.061249	53	0.193089	16	22.951	201
MYT	Mayotte	Africa	upper middle income	0.000160915	1							0.239073	5
NAM	Namibia	Africa	upper middle income			0.00018463	2	0.00532115	2			10.9297	226
NCL	New Caledonia	Oceania	high income	2.23777e-05	1			0.0011834	3			0.903513	76
NER	Niger	Africa	low income	0.000514096	5	0.000169558	13					0.632133	46
NFK	Norfolk I.	Oceania	high income
NGA	Nigeria	Africa	lower middle income	0.00195283	7			0.00183391	7	0.00585858	1	321.578	190
NIC	Nicaragua	Central-America	lower middle income	0.000221851	2	5.17738e-05	1	0.00419071	2	0.00525665	1	0.167472	12
NIU	Niue	Oceania	upper middle income
NLD	Netherlands	Europe	high income	0.0100322	85	0.000109136	21	0.0410861	51	1.82129	48	9.33358	956
NOR	Norway	Europe	high income	0.0257083	63	5.59743e-05	7	0.0121843	22	0.0410277	31	25.3997	153
NPL	Nepal	Asia	low income	0.00110982	8	0.00247291	57	0.000275425	3	0.00993035	10	4.45818	976
NRU	Nauru	Oceania	upper middle income
NZL	New Zealand	Oceania	high income	0.000327301	4			0.0274507	30	0.010646	4	38.6693	1125
OMN	Oman	Asia	high income	0.00196856	6							3.66235	224
PAK	Pakistan	Asia	lower middle income	0.00114521	7	2.36936	110					56.6004	134
PAN	Panama	Central-America	upper middle income					0.000382161	1			14.4404	46
PCN	Pitcairn Is.	Oceania	high income
PER	Peru	South-America	upper middle income	0.00408747	32	0.000275786	4	0.0119841	3	0.00012455	1	80.6294	302
PHL	Philippines	Asia	lower middle income	0.0155478	31	0.000714609	6	0.0222428	14	0.207562	73	23.6129	593
PLW	Palau	Oceania	upper middle income
PNG	Papua New Guinea	Oceania	lower middle income									0.0848184	7
POL	Poland	Europe	high income	0.0385164	412	0.0150227	85	0.0782345	167	3.2588	221	174.938	14052
PRI	Puerto Rico	Central-America	high income	0.000344241	6					0.0671673	2	4.35563	17
PRK	North Korea	Asia	low income	5.58435e-05	1			0.000101024	1			169.966	702
PRT	Portugal	Europe	high income	0.00780622	76	0.0345585	620	0.176286	2102	0.0691112	24	345.438	14439
PRY	Paraguay	South-America	lower middle income	0.000360913	4					0.0101918	1	37.4421	2161
PSE	Gaza Strip	Asia	lower middle income	0.000645997	6			0.00255179	4			1.26343	52
PYF	French Polynesia	Oceania	high income		1			9.8998e-05	1			0.179349	13
QAT	Qatar	Asia	high income
REU	Reunion	Africa	upper middle income					0.0141673	44			0.0857048	46
ROU	Romania	Europe	upper middle income	0.0063053	56	8.91801e-05	4	0.0151014	22	1.28598	39	110.688	746
RUS	Russia	Europe	high income	0.0669436	961	0.00710835	84	0.0581058	107	14.5866	685	1815.33	11732
RWA	Rwanda	Africa	low income	0.000212006	4							1.7222	21
SAU	Saudi Arabia	Asia	high income	0.00227074	2	0.84058	4	0.0132555	2	1.667	3	10.7226	59
SDN	Sudan	Africa	lower middle income									567.528	358
SEN	Senegal	Africa	lower middle income	0.00330861	19					0.297897	2	0.117955	11
SGP	Singapore	Asia	high income	0.00812521	6			0.14687	14	0.363743	7	2.7262	22
SGS	South Georgia & the South Sandwich Is.	South-America	high income
SJM	Svalbard	Europe	high income									0.0123319	3
SLB	Solomon Is.	Oceania	lower middle income									0.544583	2
SLE	Sierra Leone	Africa	low income	0.000210884	1	0.00571129	5					0.236177	15
SLV	El Salvador	Central-America	lower middle income									0.00828008	4
SMR	San Marino	Europe	high income									0.00064543	2
SOM	Somalia	Africa	low income	0.000100627	4			0.00266631	23	0.0344241	1	4.49081	2451
SPM	St. Pierre & Miquelon	North-America	high income							0.000242641	1	0.000463584	1
SRB	Serbia	Europe	upper middle income	0.00112507	14	0.000233764	6	4.8667	1	0.573481	8	6.13549	53
SSD	South-Sudan	Africa	low income	9.3958e-06	1					0.000204123	1	4.33767	626
STP	Sao Tome & Principe	Africa	lower middle income
SUR	Suriname	South-America	upper middle income	0.0156726	3					0.0172297	4	0.0106268	3
SVK	Slovakia	Europe	high income	0.00126505	31	7.60471e-05	4	0.00457154	32	0.360513	130	3.50705	345
SVN	Slovenia	Europe	high income	0.000605697	8	0.00017877	3	0.00194122	14	0.0117769	2	1.4827	65
SWE	Sweden	Europe	high income	0.149543	357	1.06378e-05	2	0.00391897	9	0.248646	37	290.315	852
SWZ	Swaziland	Africa	lower middle income									2.069	34
SXM	Sint Maarten	Central-America	high income
SYC	Seychelles	Africa	upper middle income							0.000259022	1	0.128915	7
SYR	Syria	Asia	lower middle income	0.00108228	14					0.000265641	1	73.1028	849
TCA	Turks & Caicos Is.	Central-America	high income									0.0158001	6
TCD	Chad	Africa	low income	0.000957598	4							0.201339	55
TGO	Togo	Africa	low income	0.00261616	7	0.000112037	4	0.00012095	1			5.07803	59
THA	Thailand	Asia	upper middle income	0.00114353	52			0.00106295	1	0.20441	4	2953.65	4958
TJK	Tajikistan	Asia	low income	0.000325216	2							407.781	25
TKL	Tokelau	Oceania	lower middle income
TKM	Turkmenistan	Asia	upper middle income							0.148142	5	130.297	52
TLS	Timor-Leste	Asia	lower middle income					0.000458852	2			0.0220616	9
TON	Tonga	Oceania	upper middle income							0.00939447	2	0.000608495	1
TTO	Trinidad & Tobago	Central-America	high income							5.29147e-05	1	0.0475671	8
TUN	Tunisia	Africa	upper middle income	0.0359795	42			0.00963944	36	0.119261	3	13.9907	190
TUR	Turkey	Asia	upper middle income	0.000169038	2	0.000106927	4	0.00266836	6	0.0200283	137	931.846	940
TUV	Tuvalu	Oceania	upper middle income
TWN	Taiwan	Asia	upper middle income	0.0380954	29	6.32957e-05	2	0.0046661	3	1.56947	29	6.52935	597
TZA	Tanzania	Africa	low income	0.000459059	5	3.42174e-05	4	0.00101245	1	0.150702	6	17.5711	134
UGA	Uganda	Africa	low income	0.000112595	1			0.000639602	1	0.000296113	1	2.3207	184
UKR	Ukraine	Europe	lower middle income	0.00861912	152	0.323767	303	0.0378943	39	1.88378	262	372.252	5423
UMI	United States Minor Outlying Islands	North-America	high income
URY	Uruguay	South-America	high income	0.00198326	5					0.1582	1	230.925	283
USA	United States	North-America	high income	0.854813	1190	0.0598415	126	5.78349	234	7.98438	243	8500.58	36829
UZB	Uzbekistan	Asia	lower middle income	0.00169524	30					1.68683	43	232.031	862
VCT	Saint Vincent and the Grenadines	Central-America	upper middle income
VEN	Venezuela	South-America	upper middle income	0.00355807	10							99.0965	221
VGB	Virgin Islands, British	Central-America	upper middle income							0.000123037	1
VIR	United States Virgin Islands	Central-America	high income	2.43746e-05	1							0.0323123	1
VNM	Vietnam	Asia	lower middle income	0.001502	4					0.119947	9	1655.77	244
VUT	Vanuatu	Oceania	lower middle income					1.98871e-05	3
WLF	Wallis & Futuna	Oceania	lower middle income
WSM	Samoa	Oceania	lower middle income									0.00454232	1
XKO	Kosovo	Europe	upper middle income	0.000251316	3							0.344553	10
YEM	Yemen	Asia	lower middle income	0.00113831	1							1.27975	58
ZAF	South Africa	Africa	upper middle income	0.00324534	25			9.36376	115	0.123839	28	529.578	4168
ZMB	Zambia	Africa	lower middle income			1.38473e-05	1					15.379	240
ZWE	Zimbabwe	Africa	low income	0.00335635	15	0.00103966	14			0.011959	2	1.06167	25

## Sheet: Waste
Supplementary File 2: Statistics of unique elements
ISO_3digit	Country	continent	Income class	landfill_km2	landfill_count	waste_transfer_station_km2	waste_transfer_station_count	wastewater_treatment_plant_km2	wastewater_treatment_plant_count
ICA	Canary Islands	Africa	high income	1.29544	18	0.0127139	1	0.281987	71
ESP	Spain	Europe	high income	47.5802	701	0.698905	100	5.40955	363
ABW	Aruba	Central-America	high income	0.150325	1
AFG	Afghanistan	Asia	low income	0.907755	5			0.0810788	1
AGO	Angola	Africa	upper middle income	0.45397	6	0.0138066	1
AIA	Anguilla	Central-America	upper middle income	0.263516	1
ALB	Albania	Europe	upper middle income	0.911176	15			0.0543902	2
AND	Andorra	Europe	high income					0.0145522	1
ARE	United Arab Emirates	Asia	high income	16.0294	23			0.0046404	1
ARG	Argentina	South-America	upper middle income	25.0754	168	0.61108	13	0.853261	22
ARM	Armenia	Asia	lower middle income	2.58207	15	0.0123552	1	0.0946358	3
ASM	American Samoa	Oceania	upper middle income	0.00129937	1
ATG	Antigua & Barbuda	Central-America	high income	0.18762	1
AUS	Australia	Oceania	high income	67.2651	376	8.04255	87	5.5975	84
AUT	Austria	Europe	high income	13.0673	519	0.142122	42	4.61001	409
AZE	Azerbaijan	Asia	upper middle income	1.0331	8
BDI	Burundi	Africa	low income	0.0103366	8
BEL	Belgium	Europe	high income	11.497	131	0.0537209	3	3.03869	207
BEN	Benin	Africa	low income	0.238156	71
BES	Bonaire, Sint-Eustasius, Saba	Central-America	upper middle income	0.146694	3
BFA	Burkina Faso	Africa	low income	3.72264	213
BGD	Bangladesh	Asia	low income	0.179309	23	0.00189249	2	0.00140369	1
BGR	Bulgaria	Europe	upper middle income	33.7065	141			0.00514902	5
BHR	Bahrain	Asia	high income
BHS	The Bahamas	Central-America	high income	1.76024	5			0.0464758	2
BIH	Bosnia & Herzegovina	Europe	upper middle income	7.20698	45	0.00224605	1	0.78373	2
BLR	Belarus	Europe	upper middle income	9.26351	370	0.0724007	9	1.51436	136
BLZ	Belize	Central-America	upper middle income	0.16264	6	0.0204692	2
BMU	Bermuda	North-America	high income
BOL	Bolivia	South-America	lower middle income	19.5953	225	0.00130866	1	7.22257	31
BRA	Brazil	South-America	upper middle income	58.533	393	0.325872	31	4.69201	203
BRB	Barbados	Central-America	high income	0.0495716	1			0.0165234	1
BRN	Brunei	Asia	high income	0.0285438	1
BTN	Bhutan	Asia	lower middle income
BWA	Botswana	Africa	upper middle income	14.9233	23
CAF	Central African Republic	Africa	low income	0.000119092	1
CAN	Canada	North-America	high income	380.013	2530	1.10686	40	2.01561	114
CCK	Cocos Is.	Asia	lower middle income
CHE	Switzerland	Europe	high income	3.97395	161	0.0255316	16	1.93766	269
CHL	Chile	South-America	high income	189.201	182	0.0243393	2	0.175591	9
CHN	China	Asia	upper middle income	103.241	799	1.68551	107	4.53633	86
CIV	Cote d'Ivoire	Africa	lower middle income	2.50488	11			0.0197273	2
CMR	Cameroon	Africa	lower middle income	0.389164	10			8.16321e-05	1
COD	Congo, DRC	Africa	low income	7.41809	23
COG	Congo	Africa	lower middle income	0.00165821	5
COK	Cook Is.	Oceania	lower middle income	0.0445123	3			0.040934	1
COL	Colombia	South-America	upper middle income	6.50817	79	0.254888	6	0.546663	19
COM	Comores	Africa	low income
CPV	Cape Verde	Africa	lower middle income	0.248851	2
CRI	Costa Rica	Central-America	upper middle income	1.33753	8			0.00255196	1
CUB	Cuba	Central-America	upper middle income	3.26333	63	5.89758e-05	1	0.086007	7
CUW	Curacao	Central-America	high income	0.367643	2
CXR	Christmas I.	Asia	lower middle income
CYM	Cayman Is.	Central-America	high income	0.0312279	1
CYP	Cyprus	Asia	high income	0.844264	15			0.364745	4
CZE	Czech Republic	Europe	high income	33.1848	322	0.0352633	8	3.36697	368
DEU	Germany	Europe	high income	226.158	3541	0.684436	62	34.0846	3220
DJI	Djibouti	Africa	lower middle income	0.20586	2			0.0175867	1
DMA	Dominica	Central-America	upper middle income	0.0280122	1
DNK	Denmark	Europe	high income	2.71498	31	0.103767	11	0.532099	42
DOM	Dominican Republic	Central-America	upper middle income	1.70056	7	0.0154422	1	0.111214	1
DZA	Algeria	Africa	upper middle income	8.52156	154	0.0218749	1	0.0398626	10
ECU	Ecuador	South-America	upper middle income	0.766098	20			0.433439	4
EGY	Egypt	Africa	lower middle income	4.1411	42			0.178524	13
ERI	Eritrea	Africa	low income	1.77624	2
ESH	Western Sahara	Africa	low income	0.00236326	1
EST	Estonia	Europe	high income	34.4816	58			0.723068	26
ETH	Ethiopia	Africa	low income	0.14051	6			0.212197	1
FIN	Finland	Europe	high income	41.2629	237	0.690074	9	0.26193	22
FJI	Fiji	Oceania	upper middle income	0.218804	2
FLK	Falkland Islands	South-America	high income	0.0131304	1
FRA	France	Europe	high income	119.111	1555	0.855507	65	4.80494	1657
FRO	Faroe Is.	Europe	high income
FSM	Micronesia	Oceania	lower middle income	0.00408899	1
GAB	Gabon	Africa	upper middle income	0.0483873	1
GBR	United Kingdom	Europe	high income	63.223	571	0.443122	73	9.70933	544
GEO	Georgia	Asia	lower middle income	2.22581	51	0.00716277	2
GGY	Guernsey	Europe	high income	0.046714	2
GHA	Ghana	Africa	lower middle income	1.14723	27	0.0146958	3
GIB	Gibraltar	Europe	high income	0.00170677	1
GIN	Guinea	Africa	low income	1.74227	4
GLP	Guadeloupe	Central-America	upper middle income	0.465869	5			0.0104503	6
GMB	The Gambia	Africa	low income	0.184719	1
GNB	Guinea-Bissau	Africa	low income	0.00503	2
GNQ	Equatorial Guinea	Africa	high income
GRC	Greece	Europe	high income	22.9758	122	0.971866	8	0.10914	12
GRD	Grenada	Central-America	upper middle income	0.00203476	1
GRL	Greenland	North-America	high income	0.0842905	11	0.000564042	2
GTM	Guatemala	Central-America	lower middle income	0.5252	7	0.0244756	1
GUF	French Guiana	South-America	lower middle income	0.434645	6	0.0711785	1	0.0297775	6
GUY	Guyana	South-America	lower middle income	0.041359	1
HND	Honduras	Central-America	lower middle income	0.0857219	4			0.00637344	1
HRV	Croatia	Europe	high income	7.74536	134	0.0225512	3	0.127581	7
HTI	Haiti	Central-America	low income	0.226131	51			0.0221878	1
HUN	Hungary	Europe	upper middle income	25.5962	287	0.221033	8	4.82855	151
IDN	Indonesia	Asia	lower middle income	6.77711	117	0.0634196	11	0.320791	12
IND	India	Asia	lower middle income	85.4095	421	0.149534	17	1.28423	23
IRL	Ireland	Europe	high income	9.41868	42	0.0592911	6	0.322336	29
IRN	Iran	Asia	upper middle income	16.2756	1199	0.00719724	3	1.52448	10
IRQ	Iraq	Asia	upper middle income	13.0066	256			0.312696	4
ISL	Iceland	Europe	high income	0.440852	7	0.0052461	1	0.00586219	2
ISR	Israel	Asia	high income	2.05295	12	0.0110822	2	0.13067	4
ITA	Italy	Europe	high income	66.2041	1120	0.852576	230	2.44517	396
JAM	Jamaica	Central-America	upper middle income	1.28659	4			0.0185166	1
JEY	Jersey	Europe	high income
JOR	Jordan	Asia	upper middle income	3.28087	7			0.0236028	1
JPN	Japan	Asia	high income	9.48269	235	1.31545	151	2.08632	152
KAZ	Kazakhstan	Asia	upper middle income	310.552	351	0.000342077	2	20.5395	12
KEN	Kenya	Africa	low income	2.67242	66
KGZ	Kyrgyzstan	Asia	low income	1.87213	10	0.000744079	1	0.563715	2
KHM	Cambodia	Asia	low income	0.305475	2			0.83172	3
KIR	Kiribati	Oceania	lower middle income	0.0144909	2
KNA	St. Kitts & Nevis	Central-America	high income	0.162674	7			0.00775548	1
KOR	South Korea	Asia	high income	5.0826	21	0.192944	41	0.564763	13
KWT	Kuwait	Asia	high income	19.5731	10
LAO	Laos	Asia	lower middle income	0.657358	5			0.00129529	1
LBN	Lebanon	Asia	upper middle income	0.223843	8	0.00139124	1	0.0394176	1
LBR	Liberia	Africa	low income	0.0149175	3			0.00179147	1
LBY	Libya	Africa	upper middle income	5.66969	50	0.0164463	1	1.22238	2
LCA	St. Lucia	Central-America	upper middle income	0.0423969	2			0.0983217	1
LIE	Liechtenstein	Europe	high income	0.0386175	1			0.0263182	1
LKA	Sri Lanka	Asia	lower middle income	0.23834	12			0.0015873	2
LSO	Lesotho	Africa	lower middle income	0.0976318	13			0.0236028	4
LTU	Lithuania	Europe	high income	1.65072	14	0.182295	3	2.25565	68
LUX	Luxembourg	Europe	high income	2.44549	48			0.375262	51
LVA	Latvia	Europe	high income	2.0657	21	0.00335197	7	1.49383	26
MAF	Saint Martin	Central-America	high income	0.122428	12			0.00140698	1
MAR	Morocco	Africa	lower middle income	6.41202	70
MCO	Monaco	Europe	high income
MDA	Moldova	Europe	lower middle income	1.90684	87	0.00646849	1	0.105317	9
MDG	Madagascar	Africa	low income	0.183812	8	0.00111626	2
MDV	Maldives	Asia	upper middle income	0.443886	10			5.70464e-05	1
MEX	Mexico	North-America	upper middle income	16.3122	110	0.264504	13	1.09868	37
MHL	Marshall Is.	Oceania	upper middle income	0.0201009	1
MKD	Macedonia	Europe	upper middle income	1.83094	31			0.01569	1
MLI	Mali	Africa	low income	53.8296	6	0.0408625	5	0.0086489	1
MLT	Malta	Europe	high income					0.0452887	4
MMR	Myanmar	Asia	low income	0.388889	13
MNE	Montenegro	Europe	upper middle income	1.11819	10
MNG	Mongolia	Asia	lower middle income	0.711419	7	0.451515	5	0.0609944	1
MOZ	Mozambique	Africa	low income	0.17927	23
MRT	Mauritania	Africa	lower middle income	15.0496	48
MSR	Montserrat	Central-America	upper middle income	0.00939414	1
MTQ	Martinique	Central-America	upper middle income	0.462404	3
MUS	Mauritius	Africa	upper middle income					0.144937	1
MWI	Malawi	Africa	low income	0.0018879	2
MYS	Malaysia	Asia	upper middle income	5.11834	36	0.180713	5	0.11332	24
MYT	Mayotte	Africa	upper middle income	0.367917	5
NAM	Namibia	Africa	upper middle income	2.36946	14			0.0693576	14
NCL	New Caledonia	Oceania	high income	0.794054	15			0.00036772	1
NER	Niger	Africa	low income	0.616162	6
NFK	Norfolk I.	Oceania	high income			0.000549917	1
NGA	Nigeria	Africa	lower middle income	2.48016	28			0.215286	4
NIC	Nicaragua	Central-America	lower middle income	0.990879	22			0.200675	2
NIU	Niue	Oceania	upper middle income	0.00480929	1
NLD	Netherlands	Europe	high income	8.76956	125	0.81067	28	4.69728	120
NOR	Norway	Europe	high income	4.5138	658	0.000640317	2	0.0289331	19
NPL	Nepal	Asia	low income	0.294485	8
NRU	Nauru	Oceania	upper middle income
NZL	New Zealand	Oceania	high income	10.0481	178	0.657439	17	1.35065	48
OMN	Oman	Asia	high income	0.0556576	2			1.46081	8
PAK	Pakistan	Asia	lower middle income	0.118126	27	0.00353545	4	0.00401595	1
PAN	Panama	Central-America	upper middle income	0.209579	14	0.0875335	4	0.309432	3
PCN	Pitcairn Is.	Oceania	high income
PER	Peru	South-America	upper middle income	9.85631	37	0.0244086	2	0.0154377	3
PHL	Philippines	Asia	lower middle income	4.5881	115	0.0033241	9	0.42744	26
PLW	Palau	Oceania	upper middle income	0.03098	3
PNG	Papua New Guinea	Oceania	lower middle income	0.138776	7	7.54779e-05	1
POL	Poland	Europe	high income	119.898	966	0.180289	34	24.0048	606
PRI	Puerto Rico	Central-America	high income	0.623905	8	0.0102468	1	0.123866	5
PRK	North Korea	Asia	low income	2.25741	157			0.0429068	1
PRT	Portugal	Europe	high income	13.0785	138	0.426027	7	0.859138	104
PRY	Paraguay	South-America	lower middle income	1.19575	24			0.131074	3
PSE	Gaza Strip	Asia	lower middle income	0.144951	5			0.00300081	2
PYF	French Polynesia	Oceania	high income	0.069062	7			0.00486466	39
QAT	Qatar	Asia	high income	14.9596	7
REU	Reunion	Africa	upper middle income	0.558396	3			0.0672182	6
ROU	Romania	Europe	upper middle income	57.4117	153	12.9605	23	1.51535	51
RUS	Russia	Europe	high income	5414.25	5464	0.241887	70	113.664	1069
RWA	Rwanda	Africa	low income	0.0179787	2			0.0134875	3
SAU	Saudi Arabia	Asia	high income	27.4598	58			1.09892	1
SDN	Sudan	Africa	lower middle income	0.0297814	1			0.0674695	1
SEN	Senegal	Africa	lower middle income	27.8041	44			0.275312	3
SGP	Singapore	Asia	high income	1.57982	3	0.0042028	24	1.24602	4
SGS	South Georgia & the South Sandwich Is.	South-America	high income
SJM	Svalbard	Europe	high income	0.248057	12
SLB	Solomon Is.	Oceania	lower middle income
SLE	Sierra Leone	Africa	low income	0.12681	3
SLV	El Salvador	Central-America	lower middle income	0.925054	2	0.00229408	1	0.00297506	1
SMR	San Marino	Europe	high income	0.0121516	2
SOM	Somalia	Africa	low income
SPM	St. Pierre & Miquelon	North-America	high income	0.00721282	1
SRB	Serbia	Europe	upper middle income	16.3563	112	0.0630548	6	0.105947	3
SSD	South-Sudan	Africa	low income	2.35617	6
STP	Sao Tome & Principe	Africa	lower middle income
SUR	Suriname	South-America	upper middle income	27.19	7
SVK	Slovakia	Europe	high income	15.0387	203	0.0176624	4	0.364092	38
SVN	Slovenia	Europe	high income	1.02762	40	0.212341	18	0.104053	23
SWE	Sweden	Europe	high income	27.7428	269	0.678952	15	0.863909	78
SWZ	Swaziland	Africa	lower middle income	0.00305384	1			0.00171065	2
SXM	Sint Maarten	Central-America	high income	0.017216	4			0.00981879	1
SYC	Seychelles	Africa	upper middle income			0.000344492	1
SYR	Syria	Asia	lower middle income	1.30349	5
TCA	Turks & Caicos Is.	Central-America	high income	0.297038	1
TCD	Chad	Africa	low income	0.234689	3
TGO	Togo	Africa	low income	0.596449	86
THA	Thailand	Asia	upper middle income	1.97059	25	0.0163052	4	0.354757	55
TJK	Tajikistan	Asia	low income	0.187302	5			0.604068	3
TKL	Tokelau	Oceania	lower middle income
TKM	Turkmenistan	Asia	upper middle income	0.671029	3	0.634105	1	0.788424	1
TLS	Timor-Leste	Asia	lower middle income
TON	Tonga	Oceania	upper middle income	0.112456	2			0.0163378	2
TTO	Trinidad & Tobago	Central-America	high income	0.756172	1
TUN	Tunisia	Africa	upper middle income	21.9905	74	0.027591	4	1.94774	10
TUR	Turkey	Asia	upper middle income	78.7046	1076	0.0413197	5	0.58562	20
TUV	Tuvalu	Oceania	upper middle income	0.00284789	1
TWN	Taiwan	Asia	upper middle income	2.97301	36	0.205672	24	0.72478	16
TZA	Tanzania	Africa	low income	0.462335	26			0.162765	26
UGA	Uganda	Africa	low income	0.206668	38	0.0008159	1	0.171765	5
UKR	Ukraine	Europe	lower middle income	272.405	2566	0.221355	67	21.2091	284
UMI	United States Minor Outlying Islands	North-America	high income
URY	Uruguay	South-America	high income	1.75797	8			0.0124503	2
USA	United States	North-America	high income	836.963	1686	6.29708	323	108.588	4013
UZB	Uzbekistan	Asia	lower middle income	19.065	60	0.104726	3	2.88077	6
VCT	Saint Vincent and the Grenadines	Central-America	upper middle income	0.00809936	1
VEN	Venezuela	South-America	upper middle income	4.44506	14	0.383043	4	0.198227	5
VGB	Virgin Islands, British	Central-America	upper middle income	0.013582	1
VIR	United States Virgin Islands	Central-America	high income	0.015033	3
VNM	Vietnam	Asia	lower middle income	1.29469	10			0.187463	7
VUT	Vanuatu	Oceania	lower middle income	0.045394	1
WLF	Wallis & Futuna	Oceania	lower middle income
WSM	Samoa	Oceania	lower middle income
XKO	Kosovo	Europe	upper middle income	6.23287	66	0.00213279	1
YEM	Yemen	Asia	lower middle income	0.401976	1
ZAF	South Africa	Africa	upper middle income	133.091	478	0.118884	10	6.29341	43
ZMB	Zambia	Africa	lower middle income	25.8655	11			0.303143	11
ZWE	Zimbabwe	Africa	low income	18.5065	68			0.254112	14

## Sheet: Telecommunication
Supplementary File 2: Statistics of unique elements
ISO_3digit	Country	continent	Income class	communication_tower_count	mast_count
ICA	Canary Islands	Africa	high income	227	31
ESP	Spain	Europe	high income	2729	1256
ABW	Aruba	Central-America	high income	3	1
AFG	Afghanistan	Asia	low income	121	226
AGO	Angola	Africa	upper middle income	38	36
AIA	Anguilla	Central-America	upper middle income	3
ALB	Albania	Europe	upper middle income	227	5
AND	Andorra	Europe	high income		1
ARE	United Arab Emirates	Asia	high income	429	239
ARG	Argentina	South-America	upper middle income	485	1944
ARM	Armenia	Asia	lower middle income	79	121
ASM	American Samoa	Oceania	upper middle income	1
ATG	Antigua & Barbuda	Central-America	high income	21
AUS	Australia	Oceania	high income	1133	461
AUT	Austria	Europe	high income	1060	1453
AZE	Azerbaijan	Asia	upper middle income	36	42
BDI	Burundi	Africa	low income	11
BEL	Belgium	Europe	high income	334	788
BEN	Benin	Africa	low income	131	50
BES	Bonaire, Sint-Eustasius, Saba	Central-America	upper middle income	11
BFA	Burkina Faso	Africa	low income	297	9
BGD	Bangladesh	Asia	low income	155	3
BGR	Bulgaria	Europe	upper middle income	137	57
BHR	Bahrain	Asia	high income	98
BHS	The Bahamas	Central-America	high income	55	58
BIH	Bosnia & Herzegovina	Europe	upper middle income	106	29
BLR	Belarus	Europe	upper middle income	1988	436
BLZ	Belize	Central-America	upper middle income	46	9
BMU	Bermuda	North-America	high income
BOL	Bolivia	South-America	lower middle income	426	487
BRA	Brazil	South-America	upper middle income	26494	660
BRB	Barbados	Central-America	high income	1
BRN	Brunei	Asia	high income	17
BTN	Bhutan	Asia	lower middle income	2	1
BWA	Botswana	Africa	upper middle income	71	6
CAF	Central African Republic	Africa	low income	32	2
CAN	Canada	North-America	high income	6654	445
CCK	Cocos Is.	Asia	lower middle income
CHE	Switzerland	Europe	high income	465	773
CHL	Chile	South-America	high income	278	346
CHN	China	Asia	upper middle income	3374	3563
CIV	Cote d'Ivoire	Africa	lower middle income	80	28
CMR	Cameroon	Africa	lower middle income	176	16
COD	Congo, DRC	Africa	low income	127	17
COG	Congo	Africa	lower middle income	76	5
COK	Cook Is.	Oceania	lower middle income	4
COL	Colombia	South-America	upper middle income	316	53
COM	Comores	Africa	low income	2	1
CPV	Cape Verde	Africa	lower middle income	4
CRI	Costa Rica	Central-America	upper middle income	74	19
CUB	Cuba	Central-America	upper middle income	64	63
CUW	Curacao	Central-America	high income	14	3
CXR	Christmas I.	Asia	lower middle income	2
CYM	Cayman Is.	Central-America	high income	1	1
CYP	Cyprus	Asia	high income	116	11
CZE	Czech Republic	Europe	high income	1058	385
DEU	Germany	Europe	high income	6527	9203
DJI	Djibouti	Africa	lower middle income	2	2
DMA	Dominica	Central-America	upper middle income	5
DNK	Denmark	Europe	high income	391	248
DOM	Dominican Republic	Central-America	upper middle income	51	32
DZA	Algeria	Africa	upper middle income	959	516
ECU	Ecuador	South-America	upper middle income	353	19
EGY	Egypt	Africa	lower middle income	478	44
ERI	Eritrea	Africa	low income	2
ESH	Western Sahara	Africa	low income	86	1
EST	Estonia	Europe	high income	416	26
ETH	Ethiopia	Africa	low income	288	19
FIN	Finland	Europe	high income	749	1258
FJI	Fiji	Oceania	upper middle income	8
FLK	Falkland Islands	South-America	high income	8	3
FRA	France	Europe	high income	2132	10460
FRO	Faroe Is.	Europe	high income	1	2
FSM	Micronesia	Oceania	lower middle income	17
GAB	Gabon	Africa	upper middle income	79	22
GBR	United Kingdom	Europe	high income	2205	1739
GEO	Georgia	Asia	lower middle income	23	25
GGY	Guernsey	Europe	high income	4	3
GHA	Ghana	Africa	lower middle income	310	106
GIB	Gibraltar	Europe	high income	1	3
GIN	Guinea	Africa	low income	67	5
GLP	Guadeloupe	Central-America	upper middle income	12	9
GMB	The Gambia	Africa	low income	23	4
GNB	Guinea-Bissau	Africa	low income	19
GNQ	Equatorial Guinea	Africa	high income	26	3
GRC	Greece	Europe	high income	369	218
GRD	Grenada	Central-America	upper middle income	4
GRL	Greenland	North-America	high income	5	8
GTM	Guatemala	Central-America	lower middle income	108	28
GUF	French Guiana	South-America	lower middle income	40	8
GUY	Guyana	South-America	lower middle income	43	1
HND	Honduras	Central-America	lower middle income	49	12
HRV	Croatia	Europe	high income	273	65
HTI	Haiti	Central-America	low income	259	24
HUN	Hungary	Europe	upper middle income	2490	373
IDN	Indonesia	Asia	lower middle income	2685	132
IND	India	Asia	lower middle income	777	275
IRL	Ireland	Europe	high income	33	1224
IRN	Iran	Asia	upper middle income	464	394
IRQ	Iraq	Asia	upper middle income	285	28
ISL	Iceland	Europe	high income	33	6
ISR	Israel	Asia	high income	38	12
ITA	Italy	Europe	high income	3428	2745
JAM	Jamaica	Central-America	upper middle income	121	1
JEY	Jersey	Europe	high income	1
JOR	Jordan	Asia	upper middle income	227	12
JPN	Japan	Asia	high income	2203	288
KAZ	Kazakhstan	Asia	upper middle income	358	12
KEN	Kenya	Africa	low income	119	17
KGZ	Kyrgyzstan	Asia	low income	13	24
KHM	Cambodia	Asia	low income	8	5
KIR	Kiribati	Oceania	lower middle income	3	1
KNA	St. Kitts & Nevis	Central-America	high income		2
KOR	South Korea	Asia	high income	39	28
KWT	Kuwait	Asia	high income	103	29
LAO	Laos	Asia	lower middle income	64	3
LBN	Lebanon	Asia	upper middle income	29
LBR	Liberia	Africa	low income	41
LBY	Libya	Africa	upper middle income	343	14
LCA	St. Lucia	Central-America	upper middle income	2
LIE	Liechtenstein	Europe	high income		28
LKA	Sri Lanka	Asia	lower middle income	298	81
LSO	Lesotho	Africa	lower middle income	2	167
LTU	Lithuania	Europe	high income	433	369
LUX	Luxembourg	Europe	high income	34	252
LVA	Latvia	Europe	high income	780	15
MAF	Saint Martin	Central-America	high income	9	4
MAR	Morocco	Africa	lower middle income	602	14
MCO	Monaco	Europe	high income
MDA	Moldova	Europe	lower middle income	190	28
MDG	Madagascar	Africa	low income	219	24
MDV	Maldives	Asia	upper middle income	6	2
MEX	Mexico	North-America	upper middle income	466	236
MHL	Marshall Is.	Oceania	upper middle income	30
MKD	Macedonia	Europe	upper middle income	25	8
MLI	Mali	Africa	low income	141	21
MLT	Malta	Europe	high income	6	2
MMR	Myanmar	Asia	low income	230	6
MNE	Montenegro	Europe	upper middle income	15	8
MNG	Mongolia	Asia	lower middle income	50	3
MOZ	Mozambique	Africa	low income	154	32
MRT	Mauritania	Africa	lower middle income	196	2
MSR	Montserrat	Central-America	upper middle income
MTQ	Martinique	Central-America	upper middle income	6	59
MUS	Mauritius	Africa	upper middle income	10	13
MWI	Malawi	Africa	low income	57	6
MYS	Malaysia	Asia	upper middle income	233	82
MYT	Mayotte	Africa	upper middle income	10
NAM	Namibia	Africa	upper middle income	157	62
NCL	New Caledonia	Oceania	high income	26	8
NER	Niger	Africa	low income	68	64
NFK	Norfolk I.	Oceania	high income
NGA	Nigeria	Africa	lower middle income	430	79
NIC	Nicaragua	Central-America	lower middle income	163	31
NIU	Niue	Oceania	upper middle income	3
NLD	Netherlands	Europe	high income	10218	1405
NOR	Norway	Europe	high income	317	6543
NPL	Nepal	Asia	low income	92	7
NRU	Nauru	Oceania	upper middle income
NZL	New Zealand	Oceania	high income	234	891
OMN	Oman	Asia	high income	118	18
PAK	Pakistan	Asia	lower middle income	151	38
PAN	Panama	Central-America	upper middle income	34	9
PCN	Pitcairn Is.	Oceania	high income	1
PER	Peru	South-America	upper middle income	167	81
PHL	Philippines	Asia	lower middle income	844	218
PLW	Palau	Oceania	upper middle income	2	4
PNG	Papua New Guinea	Oceania	lower middle income	28	21
POL	Poland	Europe	high income	1942	3407
PRI	Puerto Rico	Central-America	high income	82	13
PRK	North Korea	Asia	low income	40	3
PRT	Portugal	Europe	high income	715	396
PRY	Paraguay	South-America	lower middle income	377	50
PSE	Gaza Strip	Asia	lower middle income	4	6
PYF	French Polynesia	Oceania	high income	5	211
QAT	Qatar	Asia	high income	93	2
REU	Reunion	Africa	upper middle income	30	8
ROU	Romania	Europe	upper middle income	364	201
RUS	Russia	Europe	high income	13724	2835
RWA	Rwanda	Africa	low income	38	4
SAU	Saudi Arabia	Asia	high income	2276	223
SDN	Sudan	Africa	lower middle income	548	2
SEN	Senegal	Africa	lower middle income	203	60
SGP	Singapore	Asia	high income	19	6
SGS	South Georgia & the South Sandwich Is.	South-America	high income
SJM	Svalbard	Europe	high income	6	12
SLB	Solomon Is.	Oceania	lower middle income	1	2
SLE	Sierra Leone	Africa	low income	136	2
SLV	El Salvador	Central-America	lower middle income	36	11
SMR	San Marino	Europe	high income
SOM	Somalia	Africa	low income	216	3
SPM	St. Pierre & Miquelon	North-America	high income		29
SRB	Serbia	Europe	upper middle income	206	63
SSD	South-Sudan	Africa	low income	127	4
STP	Sao Tome & Principe	Africa	lower middle income		1
SUR	Suriname	South-America	upper middle income	24
SVK	Slovakia	Europe	high income	1176	190
SVN	Slovenia	Europe	high income	454	40
SWE	Sweden	Europe	high income	480	1107
SWZ	Swaziland	Africa	lower middle income	15
SXM	Sint Maarten	Central-America	high income	2	1
SYC	Seychelles	Africa	upper middle income	8	2
SYR	Syria	Asia	lower middle income	56	11
TCA	Turks & Caicos Is.	Central-America	high income	1
TCD	Chad	Africa	low income	126	7
TGO	Togo	Africa	low income	30	23
THA	Thailand	Asia	upper middle income	538	102
TJK	Tajikistan	Asia	low income	9	99
TKL	Tokelau	Oceania	lower middle income
TKM	Turkmenistan	Asia	upper middle income	30	2
TLS	Timor-Leste	Asia	lower middle income	7	3
TON	Tonga	Oceania	upper middle income	35
TTO	Trinidad & Tobago	Central-America	high income	15	7
TUN	Tunisia	Africa	upper middle income	79	10
TUR	Turkey	Asia	upper middle income	154	5863
TUV	Tuvalu	Oceania	upper middle income
TWN	Taiwan	Asia	upper middle income	79	85
TZA	Tanzania	Africa	low income	271	33
UGA	Uganda	Africa	low income	84	62
UKR	Ukraine	Europe	lower middle income	1558	779
UMI	United States Minor Outlying Islands	North-America	high income	6
URY	Uruguay	South-America	high income	145	1
USA	United States	North-America	high income	15679	9007
UZB	Uzbekistan	Asia	lower middle income	123	10
VCT	Saint Vincent and the Grenadines	Central-America	upper middle income	4	46
VEN	Venezuela	South-America	upper middle income	397	229
VGB	Virgin Islands, British	Central-America	upper middle income	9
VIR	United States Virgin Islands	Central-America	high income	2	1
VNM	Vietnam	Asia	lower middle income	81	24
VUT	Vanuatu	Oceania	lower middle income	8	1
WLF	Wallis & Futuna	Oceania	lower middle income	1
WSM	Samoa	Oceania	lower middle income	14
XKO	Kosovo	Europe	upper middle income	20	16
YEM	Yemen	Asia	lower middle income	43	8
ZAF	South Africa	Africa	upper middle income	691	578
ZMB	Zambia	Africa	lower middle income	137	18
ZWE	Zimbabwe	Africa	low income	256	9

## Sheet: Healthcare
Supplementary File 2: Statistics of unique elements
ISO_3digit	Country	continent	Income class	clinic_count	doctors_count	hospital_count	dentist_count	pharmacy_count	physiotherapist_count	alternative_count	laboratory_count	optometrist_count	rehabilitation_count	blood_donation_count	birthing_center_count
ICA	Canary Islands	Africa	high income	149	143	116	96	480	13	0	1	2
ESP	Spain	Europe	high income	5158	1292	926	1990	14719	246	51	29	27	32	14
ABW	Aruba	Central-America	high income	21	21	2	13	17	1
AFG	Afghanistan	Asia	low income	52	29	139	10	36			17
AGO	Angola	Africa	upper middle income	110	2	114	19	233	1	1	3
AIA	Anguilla	Central-America	upper middle income	2		1
ALB	Albania	Europe	upper middle income	106	51	99	210	585	3		7
AND	Andorra	Europe	high income		4	9	1	30
ARE	United Arab Emirates	Asia	high income	480	43	298	117	1064	5	5	3	2		1
ARG	Argentina	South-America	upper middle income	3195	1273	2566	621	6259	8	16	119	6	31	10
ARM	Armenia	Asia	lower middle income	57	12	208	95	499			3				1
ASM	American Samoa	Oceania	upper middle income			1
ATG	Antigua & Barbuda	Central-America	high income	13	4	5	4	8			2
AUS	Australia	Oceania	high income	1098	1159	1024	847	2042	205	156	41	92	6	25
AUT	Austria	Europe	high income	103	6071	193	1546	1458	386	49	18	20	41	7	1
AZE	Azerbaijan	Asia	upper middle income	333	33	545	97	440			4			1
BDI	Burundi	Africa	low income	11	11	868	1	33
BEL	Belgium	Europe	high income	136	1191	302	447	2967	235	38	23	16	10	11
BEN	Benin	Africa	low income	124	113	246	9	200		5	1		1	1
BES	Bonaire, Sint-Eustasius, Saba	Central-America	upper middle income	3	3	5	2	3
BFA	Burkina Faso	Africa	low income	168	191	191	3	173			1		1
BGD	Bangladesh	Asia	low income	481	85	1007	129	1818	3	12	37			8
BGR	Bulgaria	Europe	upper middle income	202	186	551	261	1145		8	14	3	3
BHR	Bahrain	Asia	high income	29	9	46	22	61		1
BHS	The Bahamas	Central-America	high income	26	5	13	10	22		3		2
BIH	Bosnia & Herzegovina	Europe	upper middle income	259	36	57	66	427				2
BLR	Belarus	Europe	upper middle income	616	404	887	453	2943	2	6	38	1	2	2	11
BLZ	Belize	Central-America	upper middle income	58	11	14	21	87		2	4
BMU	Bermuda	North-America	high income	4		1	3	9	1				1
BOL	Bolivia	South-America	lower middle income	529	149	615	736	1827	7	8	39	5	5	2	1
BRA	Brazil	South-America	upper middle income	6897	962	6327	1340	8849	167	28	352	16	37	31	19
BRB	Barbados	Central-America	high income	34	16	8	6	20	1
BRN	Brunei	Asia	high income	39	7	31	7	4	1	1
BTN	Bhutan	Asia	lower middle income	8	4	40	2	14
BWA	Botswana	Africa	upper middle income	120	10	58	5	25	1	3
CAF	Central African Republic	Africa	low income	19	123	277		5
CAN	Canada	North-America	high income	1804	1359	1006	3032	4496	576	708	102	219	28	11	1
CCK	Cocos Is.	Asia	lower middle income
CHE	Switzerland	Europe	high income	231	1013	296	413	1586	130	85	10	6	14	5	25
CHL	Chile	South-America	high income	936	689	373	384	1875	7	11	22	2	5	4
CHN	China	Asia	upper middle income	596	105	5653	129	1410	6	6	2	4	2	8	3
CIV	Cote d'Ivoire	Africa	lower middle income	222	641	290	30	711	1		4			2	3
CMR	Cameroon	Africa	lower middle income	584	302	435	15	382			6
COD	Congo, DRC	Africa	low income	591	753	459	1	350		267	20	1		1	2
COG	Congo	Africa	lower middle income	76	75	72	5	140
COK	Cook Is.	Oceania	lower middle income	2		4		3
COL	Colombia	South-America	upper middle income	813	754	1958	633	2839	2	8	20	19	21	2
COM	Comores	Africa	low income	8	3	23	1	24
CPV	Cape Verde	Africa	lower middle income	9	5	56	5	31				1
CRI	Costa Rica	Central-America	upper middle income	480	554	137	307	547	2	9	14	4	1	1
CUB	Cuba	Central-America	upper middle income	452	539	650	130	714	4		8	13	14	3
CUW	Curacao	Central-America	high income	18	58	11	16	34			2
CXR	Christmas I.	Asia	lower middle income			1		1
CYM	Cayman Is.	Central-America	high income	12	5	4	9	7		1
CYP	Cyprus	Asia	high income	49	82	68	34	372	4		1		2	1
CZE	Czech Republic	Europe	high income	332	642	372	269	2259	9	1	5	11	14	5	1
DEU	Germany	Europe	high income	1235	23674	2561	11790	18878	4864	1600	113	239	295	98	41
DJI	Djibouti	Africa	lower middle income	5	1	25	2	13	1		1
DMA	Dominica	Central-America	upper middle income	5	1	8		6			1
DNK	Denmark	Europe	high income	129	188	168	134	316	21	25	1	13	5	4
DOM	Dominican Republic	Central-America	upper middle income	161	69	310	165	797	1		8		2	2
DZA	Algeria	Africa	upper middle income	1504	1766	932	421	3255			38	1	7	5	1
ECU	Ecuador	South-America	upper middle income	879	665	971	815	2922	14	8	38	4	6
EGY	Egypt	Africa	lower middle income	257	65	420	27	416	1		1
ERI	Eritrea	Africa	low income	2		18		10
ESH	Western Sahara	Africa	low income	3	1	4	2	17
EST	Estonia	Europe	high income	27	43	58	31	359					1
ETH	Ethiopia	Africa	low income	194	32	268	28	272
FIN	Finland	Europe	high income	216	127	382	238	691	61	16	17	1	8	11
FJI	Fiji	Oceania	upper middle income	6	4	31	2	9
FLK	Falkland Islands	South-America	high income			1		1
FRA	France	Europe	high income	837	6801	2204	2282	18276	678	512	1409	44	43	77	8
FRO	Faroe Is.	Europe	high income	2	4	1	1	3	1
FSM	Micronesia	Oceania	lower middle income	1		6		1
GAB	Gabon	Africa	upper middle income	118	12	41	2	102
GBR	United Kingdom	Europe	high income	1851	5000	1813	3780	8310	202	371	12	43	21	16	1
GEO	Georgia	Asia	lower middle income	105	103	334	271	1237						1
GGY	Guernsey	Europe	high income	11	4	2	7	13	1
GHA	Ghana	Africa	lower middle income	297	56	330	17	796		4	11	3			1
GIB	Gibraltar	Europe	high income	3	1	1		1
GIN	Guinea	Africa	low income	201	52	111	18	472		5	2
GLP	Guadeloupe	Central-America	upper middle income	9	24	23	6	103	2	1	2	1
GMB	The Gambia	Africa	low income	23		48		15
GNB	Guinea-Bissau	Africa	low income	16	1	16		19
GNQ	Equatorial Guinea	Africa	high income	2	1	9		1
GRC	Greece	Europe	high income	203	424	363	142	3953	8	2	11	5	2		1
GRD	Grenada	Central-America	upper middle income	9	3	6	3	12
GRL	Greenland	North-America	high income	2		16	5	2
GTM	Guatemala	Central-America	lower middle income	300	85	243	172	897	1	2	4	1		1	1
GUF	French Guiana	South-America	lower middle income	66	56	11	18	54	9	2	9	1
GUY	Guyana	South-America	lower middle income	26	11	54	7	36
HND	Honduras	Central-America	lower middle income	151	37	156	45	380			6
HRV	Croatia	Europe	high income	210	271	168	173	768	3	3	9	2	6	1
HTI	Haiti	Central-America	low income	161	66	1241	54	590	1		3			1
HUN	Hungary	Europe	upper middle income	210	1226	392	510	1911	5	13	7	3	3	9
IDN	Indonesia	Asia	lower middle income	5624	700	3120	245	1773	3	6	14		4	4	2
IND	India	Asia	lower middle income	18820	2539	56505	5364	3866	42	159	371	36	16	33	3
IRL	Ireland	Europe	high income	266	473	188	324	1137	64	60	1	5	1	3
IRN	Iran	Asia	upper middle income	2206	506	1848	276	2766	21	14	216	6	14	47	2
IRQ	Iraq	Asia	upper middle income	1302	820	1439	306	1568	2	2	14	2		2
ISL	Iceland	Europe	high income	17	24	31	22	70	1	2		1	1	2
ISR	Israel	Asia	high income	363	70	100	79	360			2
ITA	Italy	Europe	high income	1023	2078	2196	1106	12303	93	23	91	23	47	56
JAM	Jamaica	Central-America	upper middle income	80	28	37	21	132			1
JEY	Jersey	Europe	high income	2	6	3	2	24				1
JOR	Jordan	Asia	upper middle income	34	18	142	18	224		1	3	1
JPN	Japan	Asia	high income	7131	9900	10262	10571	16218	2	38	3	13	26	37	4
KAZ	Kazakhstan	Asia	upper middle income	529	109	942	310	1766			1		3	1	3
KEN	Kenya	Africa	low income	403	18	808	23	579			12		1
KGZ	Kyrgyzstan	Asia	low income	115	49	394	74	509		2	6	1		2	1
KHM	Cambodia	Asia	low income	232	58	196	120	315		1	1			1
KIR	Kiribati	Oceania	lower middle income	2		8
KNA	St. Kitts & Nevis	Central-America	high income	8	10	7	4	7		1
KOR	South Korea	Asia	high income	798	2551	11730	3959	897		28	6	1	4	6	4
KWT	Kuwait	Asia	high income	41	1	58	13	139		1	1			1
LAO	Laos	Asia	lower middle income	54	70	180	45	287	3					1
LBN	Lebanon	Asia	upper middle income	52	25	164	24	863	1	1	3
LBR	Liberia	Africa	low income	680	4	67	1	184		20	1
LBY	Libya	Africa	upper middle income	635	60	642	64	1048			3			2	2
LCA	St. Lucia	Central-America	upper middle income	37	5	9	8	18			2
LIE	Liechtenstein	Europe	high income	1	7	1		5	1
LKA	Sri Lanka	Asia	lower middle income	261	103	712	29	295		11	3	3
LSO	Lesotho	Africa	lower middle income	79	4	40	3	22
LTU	Lithuania	Europe	high income	134	102	212	167	702		1	5	2	3		2
LUX	Luxembourg	Europe	high income	5	83	18	29	102	14	2	8	1		1
LVA	Latvia	Europe	high income	45	126	121	122	464	1	1	9		3	1
MAF	Saint Martin	Central-America	high income	2	10	1	6	10
MAR	Morocco	Africa	lower middle income	212	447	347	189	2350	9	3	32	2		1	1
MCO	Monaco	Europe	high income	1	1	6		19			1
MDA	Moldova	Europe	lower middle income	134	50	311	131	680	1		11		2	1	1
MDG	Madagascar	Africa	low income	67	108	196	23	279			6	1			2
MDV	Maldives	Asia	upper middle income	7	9	37		20
MEX	Mexico	North-America	upper middle income	1291	330	2407	412	3760	5	9	49	13	57	10
MHL	Marshall Is.	Oceania	upper middle income			3		1
MKD	Macedonia	Europe	upper middle income	14	29	131	39	201						1
MLI	Mali	Africa	low income	558	188	148	10	409				1
MLT	Malta	Europe	high income	11	5	15	12	118				6	1	1
MMR	Myanmar	Asia	low income	913	128	542	133	542	2	4	5	5	1
MNE	Montenegro	Europe	upper middle income	16	15	57	29	119
MNG	Mongolia	Asia	lower middle income	82	22	301	63	348					1
MOZ	Mozambique	Africa	low income	732	41	112	2	89
MRT	Mauritania	Africa	lower middle income	26	16	62	6	56
MSR	Montserrat	Central-America	upper middle income	3	1	1		1
MTQ	Martinique	Central-America	upper middle income	6	23	25	9	85	10	6	3
MUS	Mauritius	Africa	upper middle income	38	16	29	26	149		1	7
MWI	Malawi	Africa	low income	52		148	7	26
MYS	Malaysia	Asia	upper middle income	1317	204	414	229	513	8	24	8	14	2	1
MYT	Mayotte	Africa	upper middle income	16	25	4	3	24	2	1	2
NAM	Namibia	Africa	upper middle income	35	35	78	6	61	2		2			1	1
NCL	New Caledonia	Oceania	high income	5	54	36	6	62	1		8
NER	Niger	Africa	low income	124	55	120	3	158			4			2	1
NFK	Norfolk I.	Oceania	high income			1	1	2	1
NGA	Nigeria	Africa	lower middle income	291	708	3287	10	143			6	3
NIC	Nicaragua	Central-America	lower middle income	310	105	202	163	927	2	5	20	1	2	1	1
NIU	Niue	Oceania	upper middle income			1
NLD	Netherlands	Europe	high income	293	1300	210	1042	1509	352	50	25	4	14	15	2
NOR	Norway	Europe	high income	115	302	139	1507	981	35	9	4	2	9	3	1
NPL	Nepal	Asia	low income	626	93	954	215	1027	5	3	9			1	3
NRU	Nauru	Oceania	upper middle income			1
NZL	New Zealand	Oceania	high income	201	481	234	322	514	67	18	12	19	2	3
OMN	Oman	Asia	high income	137	6	132	33	170			1
PAK	Pakistan	Asia	lower middle income	616	146	1671	46	542	2	10	6	2		6
PAN	Panama	Central-America	upper middle income	249	32	106	89	316		1	8		1
PCN	Pitcairn Is.	Oceania	high income			1
PER	Peru	South-America	upper middle income	2398	5571	650	1313	3663	8	12	17		5	1	1
PHL	Philippines	Asia	lower middle income	2455	424	1949	692	3953	7	12	255	15	3	9	34
PLW	Palau	Oceania	upper middle income	1		2
PNG	Papua New Guinea	Oceania	lower middle income	66	3	71	3	17				1	1
POL	Poland	Europe	high income	1101	4523	1451	2216	8943	62	20	117	25	85	18	1
PRI	Puerto Rico	Central-America	high income	251	105	89	47	285	2	2	22	5	1
PRK	North Korea	Asia	low income	3		39		8
PRT	Portugal	Europe	high income	1119	165	428	423	2286	21	25	45	33	10	4
PRY	Paraguay	South-America	lower middle income	234	42	244	173	825	1		22		3
PSE	Gaza Strip	Asia	lower middle income	248	303	330	128	1008			4	1	1
PYF	French Polynesia	Oceania	high income	28	39	13	4	37		2	3
QAT	Qatar	Asia	high income	84	13	65	52	91	1		1
REU	Reunion	Africa	upper middle income	17	124	16	23	187	16	6	23		3
ROU	Romania	Europe	upper middle income	649	422	901	485	2909	2	11	32	9	1	4
RUS	Russia	Europe	high income	7095	5948	12631	6030	28165	7	25	584	4	42	39	50
RWA	Rwanda	Africa	low income	27	7	78	2	24		7
SAU	Saudi Arabia	Asia	high income	183	67	571	30	428		1	2	3	1
SDN	Sudan	Africa	lower middle income	93	14	293	23	848	2		5	2
SEN	Senegal	Africa	lower middle income	169	271	127	35	582		3	5	1			7
SGP	Singapore	Asia	high income	250	103	54	89	89	5	24		3	3
SGS	South Georgia & the South Sandwich Is.	South-America	high income
SJM	Svalbard	Europe	high income			2		2
SLB	Solomon Is.	Oceania	lower middle income	4	1	5
SLE	Sierra Leone	Africa	low income	98	2	85	3	115			1
SLV	El Salvador	Central-America	lower middle income	371	10	151	129	560		4	13		1
SMR	San Marino	Europe	high income			1		3
SOM	Somalia	Africa	low income	7		47	1	4
SPM	St. Pierre & Miquelon	North-America	high income	3	1	1		3
SRB	Serbia	Europe	upper middle income	151	103	363	105	751	2		20	1	4		1
SSD	South-Sudan	Africa	low income	299	5	96		19
STP	Sao Tome & Principe	Africa	lower middle income	6		11
SUR	Suriname	South-America	upper middle income	44	12	15	12	30	1
SVK	Slovakia	Europe	high income	194	466	178	302	1375	3	3	5	2	15	3	2
SVN	Slovenia	Europe	high income	43	155	119	76	243	1		2	4	2	2
SWE	Sweden	Europe	high income	597	175	171	413	850	21	32	1	1	17	5	2
SWZ	Swaziland	Africa	lower middle income	8	2	17		10
SXM	Sint Maarten	Central-America	high income	6	3	3	3	7
SYC	Seychelles	Africa	upper middle income	11	2	10	1	11
SYR	Syria	Asia	lower middle income	110	65	332	49	864			4
TCA	Turks & Caicos Is.	Central-America	high income		1	5	2	6
TCD	Chad	Africa	low income	86	20	108	3	69				1
TGO	Togo	Africa	low income	83	33	153	5	197
THA	Thailand	Asia	upper middle income	1189	412	1483	384	1201	2	11	1	4
TJK	Tajikistan	Asia	low income	79	118	221	27	173	1		2			1	1
TKL	Tokelau	Oceania	lower middle income
TKM	Turkmenistan	Asia	upper middle income	110	5	109	13	151			3			1
TLS	Timor-Leste	Asia	lower middle income	7		141		5
TON	Tonga	Oceania	upper middle income	6	2	8	2	1
TTO	Trinidad & Tobago	Central-America	high income	50	36	134	44	261				1		1
TUN	Tunisia	Africa	upper middle income	84	77	174	91	657	3		9		1
TUR	Turkey	Asia	upper middle income	1085	119	1605	431	7874	5	1	32	5	18	9
TUV	Tuvalu	Oceania	upper middle income			1
TWN	Taiwan	Asia	upper middle income	1591	187	444	681	1162	8	8	5	31	4	11
TZA	Tanzania	Africa	low income	2846	58	898	36	1828		4	6	1
UGA	Uganda	Africa	low income	1237	827	638	27	585	1	2
UKR	Ukraine	Europe	lower middle income	2314	1007	3583	2002	9556	6	23	172	6	10	12	13
UMI	United States Minor Outlying Islands	North-America	high income
URY	Uruguay	South-America	high income	205	38	132	70	561		2	4
USA	United States	North-America	high income	9852	8566	6964	10001	16196	803	2324	238	960	493	177	17
UZB	Uzbekistan	Asia	lower middle income	437	735	944	304	2053			3				3
VCT	Saint Vincent and the Grenadines	Central-America	upper middle income	20	6	6	5	20			1
VEN	Venezuela	South-America	upper middle income	453	171	657	33	1221	1		41
VGB	Virgin Islands, British	Central-America	upper middle income	3		1	1	1		1
VIR	United States Virgin Islands	Central-America	high income	3		3		3		1
VNM	Vietnam	Asia	lower middle income	298	208	812	142	1838		3		1	1		1
VUT	Vanuatu	Oceania	lower middle income	92	1	25		19
WLF	Wallis & Futuna	Oceania	lower middle income			3
WSM	Samoa	Oceania	lower middle income	3		7		4
XKO	Kosovo	Europe	upper middle income	85	188	217	71	263	7	1	4		1
YEM	Yemen	Asia	lower middle income	2481	36	445	36	302	1	1	3
ZAF	South Africa	Africa	upper middle income	330	175	643	150	648	14	3	4	13		3	1
ZMB	Zambia	Africa	lower middle income	103	6	118	3	39
ZWE	Zimbabwe	Africa	low income	270	17	132	4	26			2

## Sheet: Education
Supplementary File 2: Statistics of unique elements
ISO_3digit	Country	continent	Income class	college_km2	college_count	kindergarten_km2	kindergarten_count	library_km2	library_count	school_km2	school_count	university_km2	university_count
ICA	Canary Islands	Africa	high income	0.268198	32	0.0180703	18	0.0267016	39	3.39079	577	1.15484	72
ESP	Spain	Europe	high income	10.2086	887	2.10171	1244	0.861781	1093	112.727	14843	41.0002	998
ABW	Aruba	Central-America	high income	0.122354	4	0.00750455	5	0.00320781	2	0.295941	43	0.021939	3
AFG	Afghanistan	Asia	low income	0.482572	12	0.00120979	2	0.00587917	3	5.99849	821	8.58248	42
AGO	Angola	Africa	upper middle income	1.33875	68	0.148372	30	0.0212426	9	2.88443	309	4.62458	54
AIA	Anguilla	Central-America	upper middle income							0.0486152	4
ALB	Albania	Europe	upper middle income	0.0655379	7	0.031417	39	0.00445768	10	1.27882	426	0.244394	47
AND	Andorra	Europe	high income							0.0125345	4	0.0013713	1
ARE	United Arab Emirates	Asia	high income	1.15043	22	0.709577	67	0.259817	12	16.2163	675	9.32457	62
ARG	Argentina	South-America	upper middle income	5.11594	285	0.861446	541	0.0758677	170	61.1018	7201	33.0333	459
ARM	Armenia	Asia	lower middle income	0.129229	18	0.230107	116	0.00247579	4	1.71286	341	0.308078	45
ASM	American Samoa	Oceania	upper middle income	0.0359169	1			0.000653841	1	0.0203781	1
ATG	Antigua & Barbuda	Central-America	high income	0.0162694	3			0.000902658	1	0.361492	34	0.00933261	1
AUS	Australia	Oceania	high income	27.8786	422	1.56672	808	0.604737	434	359.428	9231	78.6157	255
AUT	Austria	Europe	high income	0.532415	37	2.18962	1547	0.0544475	78	13.435	3196	3.09289	270
AZE	Azerbaijan	Asia	upper middle income	0.375193	32	0.399637	89	0.0081516	9	2.92972	430	2.27995	70
BDI	Burundi	Africa	low income	0.121403	1					0.629078	40	0.669041	11
BEL	Belgium	Europe	high income	3.4099	226	0.482518	310	0.187342	291	43.9925	5678	6.78638	474
BEN	Benin	Africa	low income	3.1176	106	0.00500695	4	0.0193073	4	22.0319	1225	2.85382	45
BES	Bonaire, Sint-Eustasius, Saba	Central-America	upper middle income					0.00121425	2	0.0933713	22	0.0125082	1
BFA	Burkina Faso	Africa	low income	0.366146	15	0.0267379	10	0.0167413	8	19.2549	1096	4.11569	40
BGD	Bangladesh	Asia	low income	7.57704	440	0.0162439	21	0.0428736	47	3.62071	963	24.0302	121
BGR	Bulgaria	Europe	upper middle income	0.597297	46	4.26116	928	0.124251	165	16.8929	1692	4.27398	135
BHR	Bahrain	Asia	high income		1	0.00466362	8	0.0116936	3	1.19931	78	3.90712	8
BHS	The Bahamas	Central-America	high income	0.22946	3	0.00920265	4	0.00367408	6	3.59019	129	0.00210306	1
BIH	Bosnia & Herzegovina	Europe	upper middle income	0.0894548	9	0.152801	54	0.0156097	15	3.25409	555	1.06668	60
BLR	Belarus	Europe	upper middle income	7.94682	317	17.5037	2474	0.0990294	189	48.2566	2638	4.71871	145
BLZ	Belize	Central-America	upper middle income	0.197455	5	0.00246834	3	0.00280564	11	2.21588	177	0.251221	6
BMU	Bermuda	North-America	high income			0.00453694	1	0.000408053	1	0.0931908	10	0.0672513	1
BOL	Bolivia	South-America	lower middle income	1.20596	57	0.06526	44	0.0186095	25	14.1694	2849	6.15584	147
BRA	Brazil	South-America	upper middle income	34.6725	1310	2.44638	1262	0.646892	761	123.355	21801	264.722	2408
BRB	Barbados	Central-America	high income	0.193527	5	0.00826934	4	0.00188668	5	1.10148	78	0.340047	4
BRN	Brunei	Asia	high income	0.784199	6	0.0145281	9	0.0110961	10	4.60611	170	0.224775	4
BTN	Bhutan	Asia	lower middle income	0.340906	3	0.000264072	2	0.00590231	4	1.10285	52	0.530379	8
BWA	Botswana	Africa	upper middle income	4.88182	17	0.0652546	15	0.0258222	19	16.8785	229	27.4521	9
CAF	Central African Republic	Africa	low income			0.0255465	3			0.473494	66	0.103782	3
CAN	Canada	North-America	high income	28.942	350	2.14964	746	0.809506	700	295.786	12960	66.8435	256
CCK	Cocos Is.	Asia	lower middle income
CHE	Switzerland	Europe	high income	1.32243	156	0.859697	979	0.0606039	114	30.8461	4362	4.20688	146
CHL	Chile	South-America	high income	1.10557	85	0.858876	970	0.0889733	119	40.4529	4328	26.6145	359
CHN	China	Asia	upper middle income	383.374	1828	12.7901	2323	4.99599	819	976.709	24340	738.682	1650
CIV	Cote d'Ivoire	Africa	lower middle income	1.16773	30	0.0492154	8	0.0156403	5	9.05292	512	6.57733	39
CMR	Cameroon	Africa	lower middle income	1.9853	89	0.240945	98	0.00739279	16	18.3942	2015	7.22886	93
COD	Congo, DRC	Africa	low income	0.471824	39	0.126456	9	0.00774848	11	10.9646	1663	3.79993	88
COG	Congo	Africa	lower middle income	0.0253075	4			0.000246679	1	2.01269	115	0.30055	9
COK	Cook Is.	Oceania	lower middle income	0.0179359	1	0.000225482	1	0.000607134	1	0.0813797	5	0.00123886	1
COL	Colombia	South-America	upper middle income	5.94714	566	0.341484	271	0.308802	284	34.8518	4635	19.9393	462
COM	Comores	Africa	low income	0.0140123	6	0.000498459	3	0.00113917	3	0.0931997	61	0.0685989	11
CPV	Cape Verde	Africa	lower middle income	0.0659869	9	0.00401218	2	0.00569298	4	0.595138	147	0.13881	10
CRI	Costa Rica	Central-America	upper middle income	15.3492	317	0.0902868	49	0.0566952	70	16.0249	2566	64.5345	175
CUB	Cuba	Central-America	upper middle income	5.90376	86	0.368942	133	0.02029	31	32.2004	1824	15.3835	109
CUW	Curacao	Central-America	high income	0.0632586	3			0.00260318	1	0.603552	88	0.102157	1
CXR	Christmas I.	Asia	lower middle income
CYM	Cayman Is.	Central-America	high income					0.00129629	3	0.237679	13
CYP	Cyprus	Asia	high income	0.045216	3	0.0134652	21	0.012254	8	3.69381	292	1.50556	39
CZE	Czech Republic	Europe	high income	2.30004	293	3.71843	1346	0.079454	131	17.6163	2725	3.02481	208
DEU	Germany	Europe	high income	8.75719	686	45.884	24922	0.913389	1186	286.001	30346	58.7918	1517
DJI	Djibouti	Africa	lower middle income			0.00443628	4	0.000723772	2	1.12471	104	0.224903	4
DMA	Dominica	Central-America	upper middle income	0.0430675	5			0.00252818	3	0.0490646	23	0.0164299	2
DNK	Denmark	Europe	high income	1.71319	94	3.13095	765	0.147948	101	30.7837	1592	5.19026	143
DOM	Dominican Republic	Central-America	upper middle income	0.860331	55	0.0206282	15	0.0189786	12	4.91838	737	9.33319	55
DZA	Algeria	Africa	upper middle income	15.7423	594	0.425346	110	0.190837	180	58.3293	6990	43.1459	275
ECU	Ecuador	South-America	upper middle income	5.34077	274	0.138104	100	0.0449634	34	19.9896	2755	15.3471	209
EGY	Egypt	Africa	lower middle income	4.08524	41	0.00567568	5	0.101321	22	5.53076	507	25.6878	123
ERI	Eritrea	Africa	low income	0.110264	1			0.00408683	4	1.24386	32	0.970585	2
ESH	Western Sahara	Africa	low income	0.015901	1			0.00457525	1	0.389357	26	0.0563269	11
EST	Estonia	Europe	high income	0.629523	22	2.11875	318	0.0347483	28	4.09457	342	0.986379	33
ETH	Ethiopia	Africa	low income	1.79219	28	0.0501537	6	0.0195355	13	6.71889	280	25.0618	62
FIN	Finland	Europe	high income	2.61433	116	3.70996	1058	0.244258	206	33.7086	2405	4.11645	111
FJI	Fiji	Oceania	upper middle income	0.198591	8				1	1.04994	69	1.02005	9
FLK	Falkland Islands	South-America	high income							0.0043235	1
FRA	France	Europe	high income	22.4312	1207	1.89165	1541	1.56861	2248	236.837	32314	39.1036	1179
FRO	Faroe Is.	Europe	high income			0.0139807	14	0.000170947	3	0.0727927	30
FSM	Micronesia	Oceania	lower middle income	0.0281696	1					0.123227	4	0.199063	1
GAB	Gabon	Africa	upper middle income	0.768356	11	0.00143261	1	0.00158685	1	2.50495	68	1.18726	6
GBR	United Kingdom	Europe	high income	46.8083	1095	2.00473	1897	1.33092	2086	649.973	29424	66.8087	1035
GEO	Georgia	Asia	lower middle income	0.0366476	11	0.314621	118	0.0246921	9	3.25734	612	1.39273	54
GGY	Guernsey	Europe	high income	0.0385238	1	0.00868267	4	0.00176276	3	0.381864	22
GHA	Ghana	Africa	lower middle income	14.2604	77	0.0421753	27	0.0301988	38	49.1694	839	37.4893	50
GIB	Gibraltar	Europe	high income					0.000438549	1	0.0458437	7	0.00347795	1
GIN	Guinea	Africa	low income	0.524075	63	0.00404755	6	0.000704099	3	5.34146	1039	0.725313	27
GLP	Guadeloupe	Central-America	upper middle income	0.0957591	2	0.0020167	3	0.00845555	14	2.49634	198	0.206587	5
GMB	The Gambia	Africa	low income	0.0511285	1	0.00759813	3	0.000747099	1	2.51008	154	0.234096	6
GNB	Guinea-Bissau	Africa	low income			0.00156472	1	0.00015279	1	0.238264	35	0.121932	3
GNQ	Equatorial Guinea	Africa	high income							0.139827	5	1.08998	3
GRC	Greece	Europe	high income	0.807844	41	0.393126	341	0.0549051	86	14.5131	3267	11.7572	149
GRD	Grenada	Central-America	upper middle income			0.00012185	1	0.00251335	2	0.15877	31	0.0234398	5
GRL	Greenland	North-America	high income			0.0310074	24	0.000129568	1	0.201475	27	0.0263363	3
GTM	Guatemala	Central-America	lower middle income	0.674059	43	0.0119737	11	0.00989924	20	3.90243	636	4.3595	50
GUF	French Guiana	South-America	lower middle income	0.0671172	3	0.0112282	8	0.00149598	3	2.00148	157	0.305054	4
GUY	Guyana	South-America	lower middle income	0.0124847	2			0.00342196	6	1.45765	128	0.678621	6
HND	Honduras	Central-America	lower middle income	0.973291	33	0.0155243	41	0.00822181	11	6.9479	902	15.6852	54
HRV	Croatia	Europe	high income	0.229756	21	1.05277	308	0.0388523	46	9.44896	1188	1.86351	40
HTI	Haiti	Central-America	low income	0.083994	33	0.0159734	18	0.00357168	8	1.1848	559	0.218375	10
HUN	Hungary	Europe	upper middle income	0.29185	47	3.03535	1121	0.16526	213	15.7628	2185	5.1703	137
IDN	Indonesia	Asia	lower middle income	8.69773	817	1.16284	4483	0.210205	213	66.8084	27440	60.5008	1394
IND	India	Asia	lower middle income	233.617	3483	0.324166	138	0.757672	557	141.967	15787	313.464	608
IRL	Ireland	Europe	high income	4.96177	129	0.111166	136	0.130326	177	39.7518	2721	11.0489	81
IRN	Iran	Asia	upper middle income	13.5357	435	0.0557185	48	0.634351	397	34.5438	7426	220.033	1294
IRQ	Iraq	Asia	upper middle income	4.58314	111	0.0979264	31	0.0680339	27	7.89719	1173	29.3602	99
ISL	Iceland	Europe	high income	0.202627	14	0.67518	216	0.0084911	6	2.04918	188	0.524948	12
ISR	Israel	Asia	high income	2.94675	101	0.348957	337	0.062519	66	21.9823	1906	5.26765	37
ITA	Italy	Europe	high income	3.79219	286	7.31786	3136	0.582445	858	87.0329	15860	18.3524	982
JAM	Jamaica	Central-America	upper middle income	0.97689	9	0.000870633	1	0.00855601	15	4.46397	270	2.07859	11
JEY	Jersey	Europe	high income	0.0115265	14	0.000397164	1	0.00127603	1	0.703421	43
JOR	Jordan	Asia	upper middle income	0.0599993	4	0.0113913	19	0.00565541	4	0.694379	102	8.45473	22
JPN	Japan	Asia	high income	16.2134	535	12.7875	5243	1.67304	889	523.631	24882	109.282	1307
KAZ	Kazakhstan	Asia	upper middle income	2.38982	190	4.62763	750	0.0486621	35	20.5056	1696	5.09598	167
KEN	Kenya	Africa	low income	2.92496	42	0.0465202	22	0.0267419	17	42.6804	1353	17.7868	103
KGZ	Kyrgyzstan	Asia	low income	0.389496	42	0.421776	141	0.0168041	18	8.77748	679	2.08704	74
KHM	Cambodia	Asia	low income	0.0103002	2	0.00358542	3	0.0148821	8	22.5811	1233	1.54758	35
KIR	Kiribati	Oceania	lower middle income	0.0679277	4			0.000608194	1	0.651508	49	0.0116731	1
KNA	St. Kitts & Nevis	Central-America	high income	0.0643823	4	0.0195243	12	0.000242805	1	0.352353	40	0.242087	5
KOR	South Korea	Asia	high income	3.90517	84	0.82843	404	1.19604	654	140.422	8717	79.1951	439
KWT	Kuwait	Asia	high income	0.101059	3	0.107985	17	0.00339636	3	4.22211	221	0.310792	5
LAO	Laos	Asia	lower middle income	0.585364	11	0.00933047	6	0.00619114	8	2.13448	192	3.69338	7
LBN	Lebanon	Asia	upper middle income	0.185843	7	0.0100301	3	0.00523028	12	1.80089	179	1.81262	45
LBR	Liberia	Africa	low income	0.556862	12	0.0300593	59	0.000911505	6	4.66761	686	1.80913	7
LBY	Libya	Africa	upper middle income	0.327373	19	0.00551643	3	0.0293866	16	7.66064	818	24.5721	323
LCA	St. Lucia	Central-America	upper middle income	0.00561302	2	0.00366178	12	0.00165234	8	0.474377	105	0.00938581	2
LIE	Liechtenstein	Europe	high income	0.00022601	1	0.0136414	12			0.225455	19	0.0277206	4
LKA	Sri Lanka	Asia	lower middle income	2.62781	118	0.0695889	184	0.0686915	102	18.3607	2288	7.34714	116
LSO	Lesotho	Africa	lower middle income	1.42679	17	0.0427485	18	0.000313027	2	15.2829	604	0.88513	3
LTU	Lithuania	Europe	high income	0.853549	54	3.34417	540	0.0451636	60	11.0305	1027	0.959886	85
LUX	Luxembourg	Europe	high income	0.191767	9	0.0552573	62	0.0177439	9	3.12094	333	0.14011	8
LVA	Latvia	Europe	high income	0.1473	17	2.45073	392	0.0304889	42	6.11735	617	1.24724	69
MAF	Saint Martin	Central-America	high income	0.000511008	1			0.00305098	2	0.0831453	16	0.00358317	1
MAR	Morocco	Africa	lower middle income	4.01517	151	0.0493973	14	0.0428785	20	17.113	1560	8.86752	152
MCO	Monaco	Europe	high income							0.00747499	3
MDA	Moldova	Europe	lower middle income	1.9523	72	3.42755	541	0.0169033	29	15.1689	1197	1.20809	47
MDG	Madagascar	Africa	low income	0.0524933	6	0.00412925	3	0.0149359	21	3.19624	611	1.73502	77
MDV	Maldives	Asia	upper middle income	0.00954923	4	0.0104317	9	0.000337977	2	0.223761	28	0.0121011	3
MEX	Mexico	North-America	upper middle income	17.1999	627	2.26916	1043	0.58653	522	96.7625	10672	107.513	1262
MHL	Marshall Is.	Oceania	upper middle income	0.0422137	2					0.0480142	8
MKD	Macedonia	Europe	upper middle income	0.0904831	8	0.259113	57	0.0259547	14	2.32646	264	1.02864	44
MLI	Mali	Africa	low income	0.317428	8	0.0254438	15	0.0107445	3	6.04662	591	1.93429	27
MLT	Malta	Europe	high income	0.147879	5			0.00171008	2	1.05017	129	0.147871	6
MMR	Myanmar	Asia	low income	0.955634	16	0.0269033	10	0.0520236	16	10.4681	838	31.6022	109
MNE	Montenegro	Europe	upper middle income	0.0153146	2	0.0505832	16	0.00184175	2	0.617807	76	0.223297	4
MNG	Mongolia	Asia	lower middle income	0.0672272	13	0.374502	123	0.0129156	15	1.15909	273	0.367193	47
MOZ	Mozambique	Africa	low income	0.394281	21	0.0260531	31	0.00639855	7	4.06102	329	2.86677	34
MRT	Mauritania	Africa	lower middle income	0.0875127	8	0.0352747	8	0.00485545	5	2.21422	377	1.12495	20
MSR	Montserrat	Central-America	upper middle income	0.00524669	1			0.000241863	1	0.0435256	8
MTQ	Martinique	Central-America	upper middle income	0.0513311	6			0.00354823	10	0.869273	99	0.143286	3
MUS	Mauritius	Africa	upper middle income	0.0682492	8	0.00299155	4	0.00205482	5	1.04291	103	0.157877	10
MWI	Malawi	Africa	low income	1.01422	10	0.00117937	4	0.00363351	5	3.89894	266	3.57155	16
MYS	Malaysia	Asia	upper middle income	40.8899	319	0.223371	196	0.247283	125	123.134	4683	113.974	167
MYT	Mayotte	Africa	upper middle income			0.0165976	4	0.00158616	2	0.908328	107	0.0225359	1
NAM	Namibia	Africa	upper middle income	0.748017	10	0.0189825	5	0.0259806	13	16.124	483	2.53699	19
NCL	New Caledonia	Oceania	high income	0.153926	8	0.0250538	7	0.0130261	9	1.7527	160	0.161623	4
NER	Niger	Africa	low income	0.313821	7	0.0240698	5	0.00100216	1	5.28586	639	0.512094	16
NFK	Norfolk I.	Oceania	high income			0.000373061	1	0.000166125	1	0.0446891	1
NGA	Nigeria	Africa	lower middle income	5.41466	38	0.031818	4	0.0458601	18	46.9139	790	81.9235	132
NIC	Nicaragua	Central-America	lower middle income	0.873717	66	0.027812	22	0.0115129	27	5.68169	743	2.71662	68
NIU	Niue	Oceania	upper middle income									0.0508009	1
NLD	Netherlands	Europe	high income	3.06857	301	0.328619	205	0.0905274	63	23.0747	4502	9.99047	134
NOR	Norway	Europe	high income	0.187234	19	4.70575	1764	0.0430825	40	26.7307	2017	5.16946	61
NPL	Nepal	Asia	low income	2.55235	456	0.0813118	183	0.685492	34	14.6705	6431	2.5268	20
NRU	Nauru	Oceania	upper middle income	0.0057324	1					0.0113311	1
NZL	New Zealand	Oceania	high income	1.73318	104	0.603399	409	0.119286	115	76.4081	2474	6.56784	77
OMN	Oman	Asia	high income	0.897087	19	0.000696652	1	0.00974896	3	2.31062	160	4.71027	9
PAK	Pakistan	Asia	lower middle income	20.2619	354	0.0331544	13	0.0724654	43	14.2378	1339	65.1931	238
PAN	Panama	Central-America	upper middle income	0.283413	16	0.00121728	2	0.00680967	21	9.00689	741	2.62608	48
PCN	Pitcairn Is.	Oceania	high income
PER	Peru	South-America	upper middle income	4.22523	305	1.1276	664	0.0355788	43	31.2977	4233	18.979	273
PHL	Philippines	Asia	lower middle income	18.5982	1034	0.138392	195	0.0965075	148	212.241	28853	64.4874	500
PLW	Palau	Oceania	upper middle income					0.000370581	1	0.00270898	1
PNG	Papua New Guinea	Oceania	lower middle income	2.14775	25	0.000398831	2	0.00473588	7	32.4556	1131	4.30403	5
POL	Poland	Europe	high income	5.71763	482	12.4347	4177	0.396259	575	109.316	11483	20.4386	816
PRI	Puerto Rico	Central-America	high income	0.260675	10	0.000977103	2	0.0292023	22	7.60567	548	6.64899	46
PRK	North Korea	Asia	low income	0.375228	7	0.0529447	4	0.0389717	8	1.18833	94	4.96614	40
PRT	Portugal	Europe	high income	1.51544	99	0.889015	493	0.323725	226	33.7707	3894	9.37874	261
PRY	Paraguay	South-America	lower middle income	0.585412	44	0.00875456	5	0.0150824	21	4.63637	616	5.05714	121
PSE	Gaza Strip	Asia	lower middle income	0.359134	30	0.10542	89	0.0196938	21	4.60249	717	2.04158	32
PYF	French Polynesia	Oceania	high income	0.0510166	12	0.00345207	6	0.0028304	2	0.95443	197	0.128612	3
QAT	Qatar	Asia	high income	0.417491	1	0.143896	22	0.0299135	4	3.77441	175	2.23741	10
REU	Reunion	Africa	upper middle income	0.321018	24	0.0184524	14	0.02461	26	2.50899	211	0.199293	14
ROU	Romania	Europe	upper middle income	1.95973	297	1.08927	514	0.0829386	87	10.9629	2153	4.11025	232
RUS	Russia	Europe	high income	41.871	3525	170.598	28293	0.861275	1258	326.957	28102	72.627	2429
RWA	Rwanda	Africa	low income	0.304835	10	0.00919885	3	0.0144851	4	2.03256	197	1.72088	18
SAU	Saudi Arabia	Asia	high income	26.0265	118	0.170669	21	0.0920628	19	15.2486	1114	154.31	94
SDN	Sudan	Africa	lower middle income	2.59194	29	0.00205342	3	0.00475194	3	1.29528	156	6.01108	57
SEN	Senegal	Africa	lower middle income	0.459925	47	0.0865789	48	0.0128446	12	18.8154	1948	11.8692	66
SGP	Singapore	Asia	high income	2.15353	57	0.0890767	48	0.0316456	16	11.3889	482	5.84426	55
SGS	South Georgia & the South Sandwich Is.	South-America	high income
SJM	Svalbard	Europe	high income			0.00333061	1			0.00467539	2	0.033977	1
SLB	Solomon Is.	Oceania	lower middle income					0.00332389	1	0.665465	25	0.315721	1
SLE	Sierra Leone	Africa	low income	0.114475	11	0.00787205	15	0.00128955	3	9.52081	1563	0.604863	7
SLV	El Salvador	Central-America	lower middle income	0.149737	30	0.0209198	16	0.0137098	15	3.70012	610	1.52647	40
SMR	San Marino	Europe	high income			0.00608186	2			0.145679	16
SOM	Somalia	Africa	low income							0.424275	67	0.591851	10
SPM	St. Pierre & Miquelon	North-America	high income							0.0177886	5
SRB	Serbia	Europe	upper middle income	0.13852	30	1.1886	292	0.0321859	49	7.27256	872	1.34078	39
SSD	South-Sudan	Africa	low income	0.16155	5	0.00545415	3			0.751933	99	0.34746	4
STP	Sao Tome & Principe	Africa	lower middle income			0.00573401	5	0.00143688	4	0.182809	40	0.0102009	1
SUR	Suriname	South-America	upper middle income			0.00248021	5	0.00145144	2	0.202801	61	0.214614	4
SVK	Slovakia	Europe	high income	1.23943	69	1.92044	592	0.0405485	54	13.0719	1306	2.94076	91
SVN	Slovenia	Europe	high income	0.0185858	13	0.422085	280	0.0319253	43	2.40785	773	0.232852	58
SWE	Sweden	Europe	high income	1.32125	57	9.70763	2846	0.214292	140	53.7807	3986	6.94005	155
SWZ	Swaziland	Africa	lower middle income	0.119686	1					0.992925	24	1.1372	1
SXM	Sint Maarten	Central-America	high income	0.000511008	1			0.00165363	1	0.14614	28	0.00491985	2
SYC	Seychelles	Africa	upper middle income			0.00405409	4			0.270195	22	0.056995	1
SYR	Syria	Asia	lower middle income	0.279754	38	0.0151743	2	0.056269	13	14.7299	3401	7.98147	39
TCA	Turks & Caicos Is.	Central-America	high income	0.0308632	1			0.000227011	2	0.124363	11
TCD	Chad	Africa	low income	0.560637	22	0.0867535	11	0.00517115	6	1.60188	99	2.42384	22
TGO	Togo	Africa	low income	0.226573	10	0.0467769	7	0.00719863	12	2.31298	189	3.03554	20
THA	Thailand	Asia	upper middle income	7.92713	124	0.460686	73	0.151061	66	178.194	8998	99.8005	204
TJK	Tajikistan	Asia	low income	0.310101	25	0.568389	88	0.0180089	28	3.05708	487	1.29839	31
TKL	Tokelau	Oceania	lower middle income
TKM	Turkmenistan	Asia	upper middle income	0.948516	18	3.83448	300	0.0325988	9	10.8927	433	1.81862	18
TLS	Timor-Leste	Asia	lower middle income	0.021357	10	0.000587311	1			0.407022	56	0.0119414	2
TON	Tonga	Oceania	upper middle income			0.00160885	2			3.19296	114	0.0677125	2
TTO	Trinidad & Tobago	Central-America	high income	0.281209	18	0.00649491	8	0.0182108	15	2.79922	230	1.36486	18
TUN	Tunisia	Africa	upper middle income	2.79812	100	0.0367082	23	0.0742732	40	17.3084	1678	5.18257	136
TUR	Turkey	Asia	upper middle income	5.86737	83	0.391264	189	0.256366	169	70.752	9641	219.626	551
TUV	Tuvalu	Oceania	upper middle income	0.000844151	1			0.000159496	1
TWN	Taiwan	Asia	upper middle income	6.51413	72	0.823061	368	0.471661	417	93.7143	4031	51.4425	217
TZA	Tanzania	Africa	low income	2.89119	157	0.0369871	150	0.0115787	26	50.4461	7385	9.01358	47
UGA	Uganda	Africa	low income	0.604446	39	0.160369	56	0.0248151	19	11.0126	1080	5.59125	95
UKR	Ukraine	Europe	lower middle income	18.0683	987	31.2639	4944	0.266836	426	142.317	10375	20.8009	757
UMI	United States Minor Outlying Islands	North-America	high income
URY	Uruguay	South-America	high income	0.752116	12	0.0210214	17	0.00340823	3	1.63559	322	0.530235	38
USA	United States	North-America	high income	525.107	2645	7.17922	1611	12.9115	7244	3863.22	63210	1457.75	3636
UZB	Uzbekistan	Asia	lower middle income	28.7195	929	9.17862	1330	0.046602	29	47.3293	2674	9.39842	164
VCT	Saint Vincent and the Grenadines	Central-America	upper middle income					0.00198965	6	0.0931437	64	0.000655247	1
VEN	Venezuela	South-America	upper middle income	1.7182	125	0.24975	84	0.06226	39	11.9753	1262	21.9	246
VGB	Virgin Islands, British	Central-America	upper middle income	0.223638	1			0.00238179	1	0.0103907	5
VIR	United States Virgin Islands	Central-America	high income					0.00058193	1	0.736935	13	0.373261	1
VNM	Vietnam	Asia	lower middle income	7.20052	227	1.39692	331	0.0702289	46	25.1187	2891	12.1114	217
VUT	Vanuatu	Oceania	lower middle income	0.11655	3	0.00375905	13			1.32866	74	0.0861304	1
WLF	Wallis & Futuna	Oceania	lower middle income							0.0238723	2
WSM	Samoa	Oceania	lower middle income					0.00126162	2	0.728168	82	0.508129	2
XKO	Kosovo	Europe	upper middle income	0.0950464	5	0.061463	21	0.0103085	9	2.38447	355	0.399538	15
YEM	Yemen	Asia	lower middle income	1.72501	12	0.00583278	1	0.00529766	2	0.679575	94	6.95668	24
ZAF	South Africa	Africa	upper middle income	17.094	131	0.289391	109	0.148998	120	137.577	4174	39.6999	144
ZMB	Zambia	Africa	lower middle income	1.05033	10	0.00203732	19	0.000140142	1	19.9628	482	4.31742	15
ZWE	Zimbabwe	Africa	low income	6.82453	36	0.114588	20	0.0072869	12	136.681	2376	13.9124	12

## Sheet: Summary
Supplementary File 2: Statistics of unique elements
	LIC	LMI	UMI	HIC	Total		Share (%)
transportation_unique_count	4708098	18447960	26905688	78870163	128931909		84.3592
energy_unique_count	283040	3327828	5352043	12570718	21533629		14.0893
education_unique_count	39628	146426	190126	487748	863928		0.565262
healthcare_unique_count	38674	182339	174237	467298	862548		0.564359
water_unique_count	8926	31664	44397	285231	370218		0.242231
telecommunication_unique_count	4911	14577	59216	143524	222228		0.145402
waste_unique_count	1026	4716	8090	38540	52372		0.0342666
Total	5084303	22155510	32733797	92863222	152836832		100
Share (%)	3.32662	14.4962	21.4175	60.7597	100
LIC = low income country
LMI = lower middle income country
UMI = upper middle income countries
HIC = high income countries
